# Supplementary material for: Ensemble inference by integrative cancer networks
Source: Front Genet. 2014 Mar 31;5:59. doi: 10.3389/fgene.2014.00059 (PMC3978335; doi:10.3389/fgene.2014.00059)
Supplement: Supplementary file 1 [file DataSheet1.ZIP]

Archive with 29 entries (27 files):
- Data Sheet/
- Data Sheet/0_Search_parameters_GeneMANIA.txt
- Data Sheet/1_Interactions_integrated_network.txt
- Data Sheet/2_Integrated_network_analysis.txt
- Data Sheet/3_Module_markers.txt
- Data Sheet/Experiment.doc.docx
- Data Sheet/module examples/
- Data Sheet/module examples/module_DAC_11.png
- Data Sheet/module examples/module_DAC_17.png
- Data Sheet/module examples/module_DAC_28.png
- Data Sheet/module examples/module_DAC_4.png
- Data Sheet/module examples/module_DAC_45.png
- Data Sheet/module examples/module_DAC_52.png
- Data Sheet/module examples/module_DAC_7.png
- Data Sheet/module examples/module_DAC_73.png
- Data Sheet/module examples/module_DAC_81.png
- Data Sheet/module examples/module_DAC_83.png
- Data Sheet/module examples/module_TSA_12.png
- Data Sheet/module examples/module_TSA_17.png
- Data Sheet/module examples/module_TSA_21.png
- Data Sheet/module examples/module_TSA_28.png
- Data Sheet/module examples/module_TSA_29.png
- Data Sheet/module examples/module_TSA_32.png
- Data Sheet/module examples/module_TSA_33.png
- Data Sheet/module examples/module_TSA_34.png
- Data Sheet/module examples/module_TSA_36.png
- Data Sheet/READMEfirst.txt
- Data Sheet/Supplementary Figure.docx
- Data Sheet/Supplementary Table.doc
