# Supplementary material for: Ensemble inference by integrative cancer networks
Source: Front Genet. 2014 Mar 31;5:59. doi: 10.3389/fgene.2014.00059 (PMC3978335; doi:10.3389/fgene.2014.00059)
Supplement: Supplementary file 1 [file DataSheet1.ZIP › Data Sheet/0_Search_parameters_GeneMANIA.txt]

************************** DAC treatment

Organism	H. sapiens (human)

Genes	1080	3675	9961	3479	7133	5874	1356	7030	7251	26281	1620	7161	1015	4313	55668	4069	5594	8940	9567	5127	5934	4741	665	6510	1048	7980	2022	6355	10553	1982	1004	10111	7433	525	4985	10274	4602	22936	11064	5228	8995	5412	4246	7471	10257	970	3276	3671	5655	4301	3293	3975	63827	1022	3572	93474	3569	4609	8836	676	310	939	94	6938	4240	8128	223	2987	79648	9536	9538	2308	2132	2334	10563	7079	7498	6294	917	4061	10603	7039	25802	4241	10214	6764	5090	25849	2194	84669	2941	4163	4300	3456	926	5970	1605	6573	3177	5870	2810	7182	28976	1370	575	2242	4603	8784	961	10210	3223	8294	439	1500	23054	4111	5671	5669	10016	3630	1519

Networks
Co-expression	Alizadeh-Staudt-2000	Arijs-Rutgeerts-2009	Bahr-Bowler-2013	Bild-Nevins-2006 A	Boldrick-Relman-2002	Burington-Shaughnessy-2008	Chen-Brown-2002	Cheok-Evans-2003	Gysin-McMahon-2012	Innocenti-Brown-2011	Kang-Willman-2010	Mallon-McKay-2013	Perou-Botstein-1999	Perou-Botstein-2000	Ramaswamy-Golub-2001	Rieger-Chu-2004	Roth-Zlotnik-2006	Smirnov-Cheung-2009	Wang-Maris-2006	Wu-Garvey-2007	
Co-localization	Johnson-Shoemaker-2003	Schadt-Shoemaker-2004	
Genetic interactions	BIOGRID-SMALL-SCALE-STUDIES	IREF-SMALL-SCALE-STUDIES	Lin-Smith-2010	
Pathway	PATHWAYCOMMONS-CELL_MAP	PATHWAYCOMMONS-HUMANCYC	PATHWAYCOMMONS-IMID	PATHWAYCOMMONS-NCI_NATURE	PATHWAYCOMMONS-REACTOME	Wu-Stein-2010	
Physical interactions	Albers-Koegl-2005	Arbuckle-Grant-2010	BIOGRID-SMALL-SCALE-STUDIES	Bandyopadhyay-Ideker-2010	Barr-Knapp-2009	Barrios-Rodiles-Wrana-2005	Behrends-Harper-2010	Behzadnia-Lührmann-2007	Benzinger-Hermeking-2005	Bouwmeester-Superti-Furga-2004	Camargo-Brandon-2007	Cannavo-Jiricny-2007	Colland-Gauthier-2004	Ewing-Figeys-2007 A	Ewing-Figeys-2007 B	Fenner-Prehn-2010	Glatter-Gstaiger-2009	Goehler-Wanker-2004	Goudreault-Gingras-2009	Hutchins-Peters-2010	IREF-BIND	IREF-BIND-TRANSLATION	IREF-CORUM	IREF-DIP	IREF-GRID	IREF-HPRD	IREF-INTACT	IREF-MINT	IREF-MPPI	IREF-OPHID	IREF-SMALL-SCALE-STUDIES	Jeronimo-Coulombe-2007	Jin-Pawson-2004	Jones-MacBeath-2006	Kneissl-Grummt-2003	Lehner-Sanderson-2004 A	Lehner-Sanderson-2004 B	Lim-Zoghbi-2006	Markson-Sanderson-2009	McFarland-Nussbaum-2008	Meek-Piwnica-Worms-2004	Miyamoto-Sato-Yanagawa-2010	Nakayama-Ohara-2002	Newman-Keating-2003	Ramachandran-LaBaer-2004	Ravasi-Hayashizaki-2010	Rual-Vidal-2005 A	Rual-Vidal-2005 B	Sato-Conaway-2004	Sowa-Harper-2009 A	Sowa-Harper-2009 B	Stelzl-Wanker-2005 A	Stelzl-Wanker-2005 B	Svendsen-Harper-2009	Thalappilly-Dusetti-2008	Venkatesan-Vidal-2009	Wang-He-2008	Weinmann-Meister-2009	Wu-Li-2007	de Hoog-Mann-2004	van Wijk-Timmers-2009	
Predicted	I2D-BIND-Fly2Human	I2D-BIND-Mouse2Human	I2D-BIND-Rat2Human	I2D-BIND-Worm2Human	I2D-BIND-Yeast2Human	I2D-BioGRID-Fly2Human	I2D-BioGRID-Mouse2Human	I2D-BioGRID-Rat2Human	I2D-BioGRID-Worm2Human	I2D-BioGRID-Yeast2Human	I2D-Chen-Pawson-2009-PiwiScreen-Mouse2Human	I2D-Formstecher-Daviet-2005-Embryo-Fly2Human	I2D-Giot-Rothbert-2003-Low-Fly2Human	I2D-INNATEDB-Mouse2Human	I2D-IntAct-Fly2Human	I2D-IntAct-Mouse2Human	I2D-IntAct-Rat2Human	I2D-IntAct-Worm2Human	I2D-IntAct-Yeast2Human	I2D-Krogan-Greenblatt-2006-Core-Yeast2Human	I2D-Krogan-Greenblatt-2006-NonCore-Yeast2Human	I2D-Li-Vidal-2004-CORE-1-Worm2Human	I2D-Li-Vidal-2004-non-core-Worm2Human	I2D-MGI-Mouse2Human	I2D-MINT-Fly2Human	I2D-MINT-Mouse2Human	I2D-MINT-Rat2Human	I2D-MINT-Worm2Human	I2D-MINT-Yeast2Human	I2D-Manual-Mouse2Human	I2D-Manual-Rat2Human	I2D-Ptacek-Snyder-2005-Yeast2Human	I2D-Tarassov-PCA-Yeast2Human	I2D-Tewari-Vidal-2004-TGFb-Worm2Human	I2D-Wang-Orkin-2006-EScmplx-Mouse2Human	I2D-Wang-Orkin-2006-EScmplxlow-Mouse2Human	I2D-Yu-Vidal-2008-GoldStd-Yeast2Human	I2D-vonMering-Bork-2002-High-Yeast2Human	I2D-vonMering-Bork-2002-Low-Yeast2Human	I2D-vonMering-Bork-2002-Medium-Yeast2Human	Stuart-Kim-2003	

Network weighting	Biological process based 
Network weighting code	BP 

Attribute groups	"Consolidated-Pathways-2013"

Number of gene results	20

Number of attribute results	10

Version	2013-10-15


************************** TSA treatment

Organism	H. sapiens (human)

Genes	843	8837	952	799	3082	6098	11174	4438	7075	4756	4140	2191	26281	9139	2195	9942	372	4507	655	2158	5157	2765	23474	8887	1411	2348	4250	51715	3617	7422	3977	2257	7375	868	607	10274	10672	7852	3071	3623	4246	10257	8678	6756	11035	9476	5994	4308	3936	7507	1515	3973	1545	5861	3480	1009	7157	5872	3950	3484	1030	3934	5331	6868	4249	5884	1836	1859	673	70	7039	6690	65268	5896	1381	6764	4141	154	1880	238	4163	4300	10892	5970	56667	3267	6752	9966	575	7318	3932	1485	2124	51741	6273	641	3064	4114	4112	5671	2074	5669	10016	59351	6957

Networks
Co-expression	Agnelli-Neri-2007	Agnelli-Neri-2009	Alizadeh-Staudt-2000	Alter-Stephan-2011	Ariazi-Jordan-2011	Arijs-Rutgeerts-2009	Bahr-Bowler-2013	Balgobind-den Boer-2011	Barnes-Colbert-2009	Barnes-Glass-2010	Barretina-Singer-2010	Baty-Brutsche-2006	Beane-Spira-2007	Berchtold-Cotman-2008	Berkofsky-Fessler-Hilton-2009	Bhojwani-Carroll-2006	Bigler-Russell-2013	Bild-Nevins-2006 A	Bild-Nevins-2006 B	Bild-Nevins-2006 C	Bjornsdottir-O'Toole-2011	Blader-Boothroyd-2001	Boldrick-Relman-2002	Bonome-Birrer-2008	Bos-Massagué-2009	Botling-Micke-2013	Broyl-Sonneveld-2010	Burczynski-Dorner-2006	Burington-Shaughnessy-2008	Chang-Katzenellenbogen-2008	Chapman-Golub-2011	Chen-Brown-2002	Chen-Yeatman-2010	Chen-Zhao-2008	Cheok-Evans-2003	Chibon-Aurias-2010	Chng-Fonseca-2007	Chowdary-Mazumder-2006	Chuang-Kipps-2012	Clarke-Clynes-2013	Cliff-Dockrell-2013	Compagno-Pasqualucci-2009	Corvol-Baranzini-2008	Coustan-Smith-Campana-2011	Creighton-Chang-2012	Cuadras-Greenberg-2002	D'Alfonso-Shin-2013	Day-Maxwell-2011	De Jager-Oksenberg-2009	Demmer-Papapanou-2008	Den Boer-Pieters-2009 A	Den Boer-Pieters-2009 B	Desmedt-Sotiriou-2007	Detweiler-Falkow-2001	Dombroski-Spielman-2010	Driscoll-Munshi-2010	Einecke-Halloran-2010	Elashoff-Topol-2011 A	Elashoff-Topol-2011 B	Elashoff-Topol-2011 C	Ellis-Mardis-2012	Filipits-Gnant-2011	Finak-Park-2006	Finak-Park-2008	Folkersen-Paulsson-Berne-2012	Freedman-Nevins-2011	Fry-Samson-2008	Gadd-Perlman-2012	Gaedcke-Ghadimi-2010	Garber-Petersen-2001	Gibault-Aurias-2012	Gobble-Singer-2011	Griffin-Glass-2009	Grigoryev-Salomon-2010	Gysin-McMahon-2012	Gómez-Abad-Piris-2011	Haferlach-Falini-2009	Hanamura-Shaughnessy-2006	Hannenhalli-Cappola-2006	Harms-Bichakjian-2013	Hatzis-Symmans-2011 A	Hatzis-Symmans-2011 B	Hatzis-Symmans-2011 C	Haugen-Van Houten-2010	Hendrix-Cho-2006	Heuck-Barlogie-2012	Hinze-Grom-2010	Hochstenbach-van Delft-2012	Holland-Grimbacher-2007	Holleman-Evans-2004	Homminga-Meijerink-2011	Honda-Kaneko-2010	Horak-Liu-2013	Hou-Philipsen-2010	Huang-Perlman-2009	Hummel-Siebert-2006	Hägg-Björkegren-2009	Innocenti-Brown-2011	Ioannidis-Flaño-2012	Iqbal-Chan-2010	Iwamoto-Kato-2005	Iwamoto-Pusztai-2011	Iyer-Brown-1999	Jones-Libermann-2005	Jorissen-Sieber-2008	Jorissen-Sieber-2009	Kabbarah-Chin-2010	Kaiser-Aronow-2007	Kang-Willman-2010	Kannan-Zweidler-McKay-2011	Kao-Huang-2011	Karlovich-Caulfield-2009	Kikuchi-Sugihara-2013	Kim-Green-2011 A	Kim-Green-2011 B	Kim-Paik-2011	Klein-Dugas-2009	Kobayashi-DeLeo-2010	Kogo-Mori-2011	Kohlmann-Haferlach-2008 A	Kohlmann-Haferlach-2008 B	Kuehner-Speit-2013	LaBreche-Huang-2011	Landi-Jen-2008	Lauwerys-Houssiau-2013	Lee-Fine-2006	Lee-Kim-2008	Lee-MacDonald-2013	Lenz-Staudt-2008	Levy-Hessner-2012 A	Levy-Hessner-2012 B	Lewis-Ortel-2011	Li-Bhatia-2011	Li-Han-2009	Li-Wang-2010 A	Li-Wang-2010 B	Liang-Stephan-2007	Liu-Bratslavsky-2013	Liu-Godbout-2011	Liu-Hsieh-2012	Lu-Chuang-2010	Lu-Richardson-2008	Lugthart-Evans-2005	Maertzdorf-Kaufmann-2011	Mallon-McKay-2013	Marisa-Boige-2013	Maser-DePinho-2007	Mateescu-Mechta-Grigoriou-2011	Matsuyama-Sugihara-2010	Meier-Seiler-2009	Meyer-Debatin-2011	Micke-Botling-2011	Miller-Dixon-2007	Miller-Dixon-2012	Mills-Haferlach-2009	Minn-Massagué-2005	Miyake-Noguchi-2012	Moffatt-Cookson-2007	Mullighan-Downing-2009	Naesens-Sarwal-2011	Nair-Abecasis-2009	Nakayama-Hasegawa-2007	Newman-Radeke-2012	Niu-Wang-2010	Noble-Diehl-2008	Noble-Diehl-2010	Nookaew-Carlsson-2013	Okayama-Yokota-2012	Olmos-de Bono-2012	Ooi-Tan-2009	Papapanou-Demmer-2009	Payton-Ley-2009	Pellagatti-Boultwood-2010	Peng-Katze-2009	Peri-Russo-2012	Perou-Botstein-1999	Perou-Botstein-2000	Petruzziello-Pellegrini-Marsden-2012	Pfister-Pommier-2009	Popovici-Pusztai-2010 A	Popovici-Pusztai-2010 B	Postel-Vinay-Delattre-2012	Potti-Nevins-2006	Radtke-Downing-2009	Raman-Crystal-2009	Ramaswamy-Golub-2001	Raponi-Beer-2006	Raue-Trappe-2012	Reeve-Halloran-2013	Rieger-Chu-2004	Rosenwald-Staudt-2001	Ross-Brown-2000	Ross-Perou-2001	Roth-Zlotnik-2006	Rotunno-Landi-2011	Rousseaux-Khochbin-2013	Sabatier-Bertucci-2011 A	Sabatier-Bertucci-2011 B	Salaverria-Siebert-2011	Savola-Vakkila-2011	Scatolini-Chiorino-2010	Scherzer-Gullans-2007	Schmidt-Gehrmann-2008	Sears-Subramaniam-2009	Seok-Tompkins-2013	Shalhoub-Martin-2010	Shaykhiev-Crystal-2011	Shea-Musser-2010	Sheffer-Domany-2009	Singh-Celli-2011	Sinnaeve-Granger-2009	Skov-Hasselbalch-2011	Skrzypczak-Ostrowsk-2010	Smeets-Christiaens-2011	Smirnov-Cheung-2009	Smirnov-Cheung-2012	Smith-Beauchamp-2010	Sorich-Evans-2008	Sotiriou-Delorenzi-2006	Spira-Brody-2007	Steidl-Gascoyne-2010	Stinson-Dornan-2011	Stirewalt-Radich-2008	Stratford-Yeh-2010	Strulovici-Barel-Crystal-2010	Sun-Fine-2006	Suárez-Fariñas-Krueger-2012	Swan-Spiller-2013	Symmans-Pusztai-2010	Sørlie-Børresen-Dale-2001	Tabchy-Pusztai-2010	Taskesen-Döhner-2011	Taylor-Belle-2007	Taylor-Kwo-2008	Tian-Shaughnessy-2003 A	Tian-Shaughnessy-2003 B	Tilley-Crystal-2011	Toedter-Baribaud-2011	Tomasson-Ley-2008	Tomida-Takahashi-2009	Tothill-Bowtell-2008 A	Tothill-Bowtell-2008 B	Tsukamoto-Sugihara-2011	Vallat-Bahram-2013	Verhaak-Valk-2009	Wagner-Ashkenazi-2007	Wang-Crystal-2011	Wang-Foekens-2005	Wang-Maris-2006	Wang-McClelland-2010 A	Wang-McClelland-2010 B	Wardell-McDonnell-2012	Warren-Tompkins-2009	Watanabe-Muto-2011	Watanabe-Nagawa-2007	Whitfield-Botstein-2002	Williams-Gascoyne-2010	Winter-Larson-2007	Wong-Aronow-2007	Wong-Shanley-2009 A	Wong-Shanley-2009 B	Woodruff-Fahy-2007	Wouters-Delwel-2009	Wu-Garvey-2007	Wynn-Wong-2011	Xiao-Tompkins-2011	Xu-Shannon-2013	Yang-Steele-2012	Yao-Jallal-2008	Yoshihara-Tanaka-2010	Yu-Lee-2012	Yu-Tan-2008	Zaas-Ginsburg-2009	Zangrando-Basso-2009	Zhang-Foekens-2009	Zhang-Mullighan-2012	Zhou-O'Keefe-2010	de Cremoux-Spyratos-2011	de Sousa E Melo-Medema-2011	
Co-localization	Johnson-Shoemaker-2003	Schadt-Shoemaker-2004	
Genetic interactions	BIOGRID-SMALL-SCALE-STUDIES	IREF-SMALL-SCALE-STUDIES	Lin-Smith-2010	
Pathway	PATHWAYCOMMONS-CELL_MAP	PATHWAYCOMMONS-HUMANCYC	PATHWAYCOMMONS-IMID	PATHWAYCOMMONS-NCI_NATURE	PATHWAYCOMMONS-REACTOME	Wu-Stein-2010	
Physical interactions	Albers-Koegl-2005	Arbuckle-Grant-2010	BIOGRID-SMALL-SCALE-STUDIES	Bandyopadhyay-Ideker-2010	Barr-Knapp-2009	Barrios-Rodiles-Wrana-2005	Behrends-Harper-2010	Behzadnia-Lührmann-2007	Benzinger-Hermeking-2005	Bouwmeester-Superti-Furga-2004	Camargo-Brandon-2007	Cannavo-Jiricny-2007	Colland-Gauthier-2004	Ewing-Figeys-2007 A	Ewing-Figeys-2007 B	Fenner-Prehn-2010	Glatter-Gstaiger-2009	Goehler-Wanker-2004	Goudreault-Gingras-2009	Hutchins-Peters-2010	IREF-BIND	IREF-BIND-TRANSLATION	IREF-CORUM	IREF-DIP	IREF-GRID	IREF-HPRD	IREF-INTACT	IREF-MINT	IREF-MPPI	IREF-OPHID	IREF-SMALL-SCALE-STUDIES	Jeronimo-Coulombe-2007	Jin-Pawson-2004	Jones-MacBeath-2006	Kneissl-Grummt-2003	Lehner-Sanderson-2004 A	Lehner-Sanderson-2004 B	Lim-Zoghbi-2006	Markson-Sanderson-2009	McFarland-Nussbaum-2008	Meek-Piwnica-Worms-2004	Miyamoto-Sato-Yanagawa-2010	Nakayama-Ohara-2002	Newman-Keating-2003	Ramachandran-LaBaer-2004	Ravasi-Hayashizaki-2010	Rual-Vidal-2005 A	Rual-Vidal-2005 B	Sato-Conaway-2004	Sowa-Harper-2009 A	Sowa-Harper-2009 B	Stelzl-Wanker-2005 A	Stelzl-Wanker-2005 B	Svendsen-Harper-2009	Thalappilly-Dusetti-2008	Venkatesan-Vidal-2009	Wang-He-2008	Weinmann-Meister-2009	Wu-Li-2007	de Hoog-Mann-2004	van Wijk-Timmers-2009	
Predicted	I2D-BIND-Fly2Human	I2D-BIND-Mouse2Human	I2D-BIND-Rat2Human	I2D-BIND-Worm2Human	I2D-BIND-Yeast2Human	I2D-BioGRID-Fly2Human	I2D-BioGRID-Mouse2Human	I2D-BioGRID-Rat2Human	I2D-BioGRID-Worm2Human	I2D-BioGRID-Yeast2Human	I2D-Chen-Pawson-2009-PiwiScreen-Mouse2Human	I2D-Formstecher-Daviet-2005-Embryo-Fly2Human	I2D-Giot-Rothbert-2003-Low-Fly2Human	I2D-INNATEDB-Mouse2Human	I2D-IntAct-Fly2Human	I2D-IntAct-Mouse2Human	I2D-IntAct-Rat2Human	I2D-IntAct-Worm2Human	I2D-IntAct-Yeast2Human	I2D-Krogan-Greenblatt-2006-Core-Yeast2Human	I2D-Krogan-Greenblatt-2006-NonCore-Yeast2Human	I2D-Li-Vidal-2004-CORE-1-Worm2Human	I2D-Li-Vidal-2004-non-core-Worm2Human	I2D-MGI-Mouse2Human	I2D-MINT-Fly2Human	I2D-MINT-Mouse2Human	I2D-MINT-Rat2Human	I2D-MINT-Worm2Human	I2D-MINT-Yeast2Human	I2D-Manual-Mouse2Human	I2D-Manual-Rat2Human	I2D-Ptacek-Snyder-2005-Yeast2Human	I2D-Tarassov-PCA-Yeast2Human	I2D-Tewari-Vidal-2004-TGFb-Worm2Human	I2D-Wang-Orkin-2006-EScmplx-Mouse2Human	I2D-Wang-Orkin-2006-EScmplxlow-Mouse2Human	I2D-Yu-Vidal-2008-GoldStd-Yeast2Human	I2D-vonMering-Bork-2002-High-Yeast2Human	I2D-vonMering-Bork-2002-Low-Yeast2Human	I2D-vonMering-Bork-2002-Medium-Yeast2Human	Stuart-Kim-2003	

Network weighting	Biological process based 
Network weighting code	BP 

Attribute groups	"Consolidated-Pathways-2013"

Number of gene results	20

Number of attribute results	20

Version	2013-10-15


************************** DAC-TSA treatment

Organism	H. sapiens (human)

Genes	843	952	3980	2115	3077	355	54860	9139	2346	6452	9567	11075	2765	5023	2348	5002	5450	51411	2305	7422	1004	2257	868	2274	7292	10274	7596	4246	79143	10228	23624	1030	2209	6868	5352	7508	1836	70	26872	1278	6764	63928	558	3592	84669	5068	1798	6752	575	4692	6274	6275	3439	5671	5669	59351

Networks
Co-expression	Agnelli-Neri-2007	Agnelli-Neri-2009	Alizadeh-Staudt-2000	Alter-Stephan-2011	Ariazi-Jordan-2011	Arijs-Rutgeerts-2009	Bahr-Bowler-2013	Balgobind-den Boer-2011	Barnes-Colbert-2009	Barnes-Glass-2010	Barretina-Singer-2010	Baty-Brutsche-2006	Beane-Spira-2007	Berchtold-Cotman-2008	Berkofsky-Fessler-Hilton-2009	Bhojwani-Carroll-2006	Bigler-Russell-2013	Bild-Nevins-2006 A	Bild-Nevins-2006 B	Bild-Nevins-2006 C	Bjornsdottir-O'Toole-2011	Blader-Boothroyd-2001	Boldrick-Relman-2002	Bonome-Birrer-2008	Bos-Massagué-2009	Botling-Micke-2013	Broyl-Sonneveld-2010	Burczynski-Dorner-2006	Burington-Shaughnessy-2008	Chang-Katzenellenbogen-2008	Chapman-Golub-2011	Chen-Brown-2002	Chen-Yeatman-2010	Chen-Zhao-2008	Cheok-Evans-2003	Chibon-Aurias-2010	Chng-Fonseca-2007	Chowdary-Mazumder-2006	Chuang-Kipps-2012	Clarke-Clynes-2013	Cliff-Dockrell-2013	Compagno-Pasqualucci-2009	Corvol-Baranzini-2008	Coustan-Smith-Campana-2011	Creighton-Chang-2012	Cuadras-Greenberg-2002	D'Alfonso-Shin-2013	Day-Maxwell-2011	De Jager-Oksenberg-2009	Demmer-Papapanou-2008	Den Boer-Pieters-2009 A	Den Boer-Pieters-2009 B	Desmedt-Sotiriou-2007	Detweiler-Falkow-2001	Dombroski-Spielman-2010	Driscoll-Munshi-2010	Einecke-Halloran-2010	Elashoff-Topol-2011 A	Elashoff-Topol-2011 B	Elashoff-Topol-2011 C	Ellis-Mardis-2012	Filipits-Gnant-2011	Finak-Park-2006	Finak-Park-2008	Folkersen-Paulsson-Berne-2012	Freedman-Nevins-2011	Fry-Samson-2008	Gadd-Perlman-2012	Gaedcke-Ghadimi-2010	Garber-Petersen-2001	Gibault-Aurias-2012	Gobble-Singer-2011	Griffin-Glass-2009	Grigoryev-Salomon-2010	Gysin-McMahon-2012	Gómez-Abad-Piris-2011	Haferlach-Falini-2009	Hanamura-Shaughnessy-2006	Hannenhalli-Cappola-2006	Harms-Bichakjian-2013	Hatzis-Symmans-2011 A	Hatzis-Symmans-2011 B	Hatzis-Symmans-2011 C	Haugen-Van Houten-2010	Hendrix-Cho-2006	Heuck-Barlogie-2012	Hinze-Grom-2010	Hochstenbach-van Delft-2012	Holland-Grimbacher-2007	Holleman-Evans-2004	Homminga-Meijerink-2011	Honda-Kaneko-2010	Horak-Liu-2013	Hou-Philipsen-2010	Huang-Perlman-2009	Hummel-Siebert-2006	Hägg-Björkegren-2009	Innocenti-Brown-2011	Ioannidis-Flaño-2012	Iqbal-Chan-2010	Iwamoto-Kato-2005	Iwamoto-Pusztai-2011	Iyer-Brown-1999	Jones-Libermann-2005	Jorissen-Sieber-2008	Jorissen-Sieber-2009	Kabbarah-Chin-2010	Kaiser-Aronow-2007	Kang-Willman-2010	Kannan-Zweidler-McKay-2011	Kao-Huang-2011	Karlovich-Caulfield-2009	Kikuchi-Sugihara-2013	Kim-Green-2011 A	Kim-Green-2011 B	Kim-Paik-2011	Klein-Dugas-2009	Kobayashi-DeLeo-2010	Kogo-Mori-2011	Kohlmann-Haferlach-2008 A	Kohlmann-Haferlach-2008 B	Kuehner-Speit-2013	LaBreche-Huang-2011	Landi-Jen-2008	Lauwerys-Houssiau-2013	Lee-Fine-2006	Lee-Kim-2008	Lee-MacDonald-2013	Lenz-Staudt-2008	Levy-Hessner-2012 A	Levy-Hessner-2012 B	Lewis-Ortel-2011	Li-Bhatia-2011	Li-Han-2009	Li-Wang-2010 A	Li-Wang-2010 B	Liang-Stephan-2007	Liu-Bratslavsky-2013	Liu-Godbout-2011	Liu-Hsieh-2012	Lu-Chuang-2010	Lu-Richardson-2008	Lugthart-Evans-2005	Maertzdorf-Kaufmann-2011	Mallon-McKay-2013	Marisa-Boige-2013	Maser-DePinho-2007	Mateescu-Mechta-Grigoriou-2011	Matsuyama-Sugihara-2010	Meier-Seiler-2009	Meyer-Debatin-2011	Micke-Botling-2011	Miller-Dixon-2007	Miller-Dixon-2012	Mills-Haferlach-2009	Minn-Massagué-2005	Miyake-Noguchi-2012	Moffatt-Cookson-2007	Mullighan-Downing-2009	Naesens-Sarwal-2011	Nair-Abecasis-2009	Nakayama-Hasegawa-2007	Newman-Radeke-2012	Niu-Wang-2010	Noble-Diehl-2008	Noble-Diehl-2010	Nookaew-Carlsson-2013	Okayama-Yokota-2012	Olmos-de Bono-2012	Ooi-Tan-2009	Papapanou-Demmer-2009	Payton-Ley-2009	Pellagatti-Boultwood-2010	Peng-Katze-2009	Peri-Russo-2012	Perou-Botstein-1999	Perou-Botstein-2000	Petruzziello-Pellegrini-Marsden-2012	Pfister-Pommier-2009	Popovici-Pusztai-2010 A	Popovici-Pusztai-2010 B	Postel-Vinay-Delattre-2012	Potti-Nevins-2006	Radtke-Downing-2009	Raman-Crystal-2009	Ramaswamy-Golub-2001	Raponi-Beer-2006	Raue-Trappe-2012	Reeve-Halloran-2013	Rieger-Chu-2004	Rosenwald-Staudt-2001	Ross-Brown-2000	Ross-Perou-2001	Roth-Zlotnik-2006	Rotunno-Landi-2011	Rousseaux-Khochbin-2013	Sabatier-Bertucci-2011 A	Sabatier-Bertucci-2011 B	Salaverria-Siebert-2011	Savola-Vakkila-2011	Scatolini-Chiorino-2010	Scherzer-Gullans-2007	Schmidt-Gehrmann-2008	Sears-Subramaniam-2009	Seok-Tompkins-2013	Shalhoub-Martin-2010	Shaykhiev-Crystal-2011	Shea-Musser-2010	Sheffer-Domany-2009	Singh-Celli-2011	Sinnaeve-Granger-2009	Skov-Hasselbalch-2011	Skrzypczak-Ostrowsk-2010	Smeets-Christiaens-2011	Smirnov-Cheung-2009	Smirnov-Cheung-2012	Smith-Beauchamp-2010	Sorich-Evans-2008	Sotiriou-Delorenzi-2006	Spira-Brody-2007	Steidl-Gascoyne-2010	Stinson-Dornan-2011	Stirewalt-Radich-2008	Stratford-Yeh-2010	Strulovici-Barel-Crystal-2010	Sun-Fine-2006	Suárez-Fariñas-Krueger-2012	Swan-Spiller-2013	Symmans-Pusztai-2010	Sørlie-Børresen-Dale-2001	Tabchy-Pusztai-2010	Taskesen-Döhner-2011	Taylor-Belle-2007	Taylor-Kwo-2008	Tian-Shaughnessy-2003 A	Tian-Shaughnessy-2003 B	Tilley-Crystal-2011	Toedter-Baribaud-2011	Tomasson-Ley-2008	Tomida-Takahashi-2009	Tothill-Bowtell-2008 A	Tothill-Bowtell-2008 B	Tsukamoto-Sugihara-2011	Vallat-Bahram-2013	Verhaak-Valk-2009	Wagner-Ashkenazi-2007	Wang-Crystal-2011	Wang-Foekens-2005	Wang-Maris-2006	Wang-McClelland-2010 A	Wang-McClelland-2010 B	Wardell-McDonnell-2012	Warren-Tompkins-2009	Watanabe-Muto-2011	Watanabe-Nagawa-2007	Whitfield-Botstein-2002	Williams-Gascoyne-2010	Winter-Larson-2007	Wong-Aronow-2007	Wong-Shanley-2009 A	Wong-Shanley-2009 B	Woodruff-Fahy-2007	Wouters-Delwel-2009	Wu-Garvey-2007	Wynn-Wong-2011	Xiao-Tompkins-2011	Xu-Shannon-2013	Yang-Steele-2012	Yao-Jallal-2008	Yoshihara-Tanaka-2010	Yu-Lee-2012	Yu-Tan-2008	Zaas-Ginsburg-2009	Zangrando-Basso-2009	Zhang-Foekens-2009	Zhang-Mullighan-2012	Zhou-O'Keefe-2010	de Cremoux-Spyratos-2011	de Sousa E Melo-Medema-2011	
Co-localization	Johnson-Shoemaker-2003	Schadt-Shoemaker-2004	
Genetic interactions	BIOGRID-SMALL-SCALE-STUDIES	IREF-SMALL-SCALE-STUDIES	Lin-Smith-2010	
Pathway	PATHWAYCOMMONS-CELL_MAP	PATHWAYCOMMONS-HUMANCYC	PATHWAYCOMMONS-IMID	PATHWAYCOMMONS-NCI_NATURE	PATHWAYCOMMONS-REACTOME	Wu-Stein-2010	
Physical interactions	Albers-Koegl-2005	Arbuckle-Grant-2010	BIOGRID-SMALL-SCALE-STUDIES	Bandyopadhyay-Ideker-2010	Barr-Knapp-2009	Barrios-Rodiles-Wrana-2005	Behrends-Harper-2010	Behzadnia-Lührmann-2007	Benzinger-Hermeking-2005	Bouwmeester-Superti-Furga-2004	Camargo-Brandon-2007	Cannavo-Jiricny-2007	Colland-Gauthier-2004	Ewing-Figeys-2007 A	Ewing-Figeys-2007 B	Fenner-Prehn-2010	Glatter-Gstaiger-2009	Goehler-Wanker-2004	Goudreault-Gingras-2009	Hutchins-Peters-2010	IREF-BIND	IREF-BIND-TRANSLATION	IREF-CORUM	IREF-DIP	IREF-GRID	IREF-HPRD	IREF-INTACT	IREF-MINT	IREF-MPPI	IREF-OPHID	IREF-SMALL-SCALE-STUDIES	Jeronimo-Coulombe-2007	Jin-Pawson-2004	Jones-MacBeath-2006	Kneissl-Grummt-2003	Lehner-Sanderson-2004 A	Lehner-Sanderson-2004 B	Lim-Zoghbi-2006	Markson-Sanderson-2009	McFarland-Nussbaum-2008	Meek-Piwnica-Worms-2004	Miyamoto-Sato-Yanagawa-2010	Nakayama-Ohara-2002	Newman-Keating-2003	Ramachandran-LaBaer-2004	Ravasi-Hayashizaki-2010	Rual-Vidal-2005 A	Rual-Vidal-2005 B	Sato-Conaway-2004	Sowa-Harper-2009 A	Sowa-Harper-2009 B	Stelzl-Wanker-2005 A	Stelzl-Wanker-2005 B	Svendsen-Harper-2009	Thalappilly-Dusetti-2008	Venkatesan-Vidal-2009	Wang-He-2008	Weinmann-Meister-2009	Wu-Li-2007	de Hoog-Mann-2004	van Wijk-Timmers-2009	
Predicted	I2D-BIND-Fly2Human	I2D-BIND-Mouse2Human	I2D-BIND-Rat2Human	I2D-BIND-Worm2Human	I2D-BIND-Yeast2Human	I2D-BioGRID-Fly2Human	I2D-BioGRID-Mouse2Human	I2D-BioGRID-Rat2Human	I2D-BioGRID-Worm2Human	I2D-BioGRID-Yeast2Human	I2D-Chen-Pawson-2009-PiwiScreen-Mouse2Human	I2D-Formstecher-Daviet-2005-Embryo-Fly2Human	I2D-Giot-Rothbert-2003-Low-Fly2Human	I2D-INNATEDB-Mouse2Human	I2D-IntAct-Fly2Human	I2D-IntAct-Mouse2Human	I2D-IntAct-Rat2Human	I2D-IntAct-Worm2Human	I2D-IntAct-Yeast2Human	I2D-Krogan-Greenblatt-2006-Core-Yeast2Human	I2D-Krogan-Greenblatt-2006-NonCore-Yeast2Human	I2D-Li-Vidal-2004-CORE-1-Worm2Human	I2D-Li-Vidal-2004-non-core-Worm2Human	I2D-MGI-Mouse2Human	I2D-MINT-Fly2Human	I2D-MINT-Mouse2Human	I2D-MINT-Rat2Human	I2D-MINT-Worm2Human	I2D-MINT-Yeast2Human	I2D-Manual-Mouse2Human	I2D-Manual-Rat2Human	I2D-Ptacek-Snyder-2005-Yeast2Human	I2D-Tarassov-PCA-Yeast2Human	I2D-Tewari-Vidal-2004-TGFb-Worm2Human	I2D-Wang-Orkin-2006-EScmplx-Mouse2Human	I2D-Wang-Orkin-2006-EScmplxlow-Mouse2Human	I2D-Yu-Vidal-2008-GoldStd-Yeast2Human	I2D-vonMering-Bork-2002-High-Yeast2Human	I2D-vonMering-Bork-2002-Low-Yeast2Human	I2D-vonMering-Bork-2002-Medium-Yeast2Human	Stuart-Kim-2003	

Network weighting	Biological process based 
Network weighting code	BP 

Attribute groups	"Consolidated-Pathways-2013"

Number of gene results	20

Number of attribute results	20

Version	2013-10-15
