# Supplementary material for: Ensemble inference by integrative cancer networks
Source: Front Genet. 2014 Mar 31;5:59. doi: 10.3389/fgene.2014.00059 (PMC3978335; doi:10.3389/fgene.2014.00059)
Supplement: Supplementary file 1 [file DataSheet1.ZIP › Data Sheet/1_Interactions_integrated_network.txt]

***************** DAC treatment
Gene 1	Gene 2	Weight	Network group	Networks
CD8B	CD3G	0.08611773420125246	Co-expression	Bahr-Bowler-2013; Chen-Brown-2002; Innocenti-Brown-2011; Mallon-McKay-2013; Wang-Maris-2006
STAT5B	STAT5A	0.0857703946530819	Co-expression	Bild-Nevins-2006 A; Perou-Botstein-2000; Roth-Zlotnik-2006; Smirnov-Cheung-2009
PDGFRB	ENG	0.06374942231923342	Co-expression	Bild-Nevins-2006 A; Perou-Botstein-2000; Ramaswamy-Golub-2001; Wang-Maris-2006; Wu-Garvey-2007
AKT1	CDK16	0.061052603647112846	Co-expression	Burington-Shaughnessy-2008; Cheok-Evans-2003; Wang-Maris-2006
CD27	CD3G	0.059511026134714484	Co-expression	Arijs-Rutgeerts-2009; Bild-Nevins-2006 A; Innocenti-Brown-2011; Ramaswamy-Golub-2001; Roth-Zlotnik-2006; Wang-Maris-2006
PSG1	PSG3	0.058535135351121426	Co-expression	Gysin-McMahon-2012; Mallon-McKay-2013; Perou-Botstein-2000
PDGFB	PDGFRB	0.052305043675005436	Co-expression	Bild-Nevins-2006 A; Perou-Botstein-2000; Wang-Maris-2006; Wu-Garvey-2007
LYZ	TNFRSF1B	0.05037704296410084	Co-expression	Arijs-Rutgeerts-2009; Burington-Shaughnessy-2008; Perou-Botstein-2000; Wu-Garvey-2007
TP53	MAPK3	0.04755925387144089	Co-expression	Alizadeh-Staudt-2000; Boldrick-Relman-2002
PDGFRB	MMP2	0.04569047503173351	Co-expression	Alizadeh-Staudt-2000; Arijs-Rutgeerts-2009; Bild-Nevins-2006 A; Gysin-McMahon-2012; Ramaswamy-Golub-2001
ANXA7	HTATIP2	0.045351664535701275	Co-expression	Bahr-Bowler-2013; Burington-Shaughnessy-2008; Chen-Brown-2002; Wang-Maris-2006
CDH17	CEACAM5	0.04354756325483322	Co-expression	Gysin-McMahon-2012; Innocenti-Brown-2011; Ramaswamy-Golub-2001
AKT1	FASN	0.04280755016952753	Co-expression	Arijs-Rutgeerts-2009; Mallon-McKay-2013; Smirnov-Cheung-2009
CDK7	RAD50	0.042421357706189156	Co-expression	Burington-Shaughnessy-2008; Wang-Maris-2006
TFE3	PTGES	0.04043479356914759	Co-expression	Wang-Maris-2006; Wu-Garvey-2007
TFE3	CDK16	0.04003193508833647	Co-expression	Chen-Brown-2002; Kang-Willman-2010
PSG1	CEACAM5	0.039194827899336815	Co-expression	Chen-Brown-2002; Perou-Botstein-2000
CDK7	CD47	0.03865393251180649	Co-expression	Alizadeh-Staudt-2000; Boldrick-Relman-2002
PTEN	TCF12	0.038094975519925356	Co-expression	Ramaswamy-Golub-2001; Rieger-Chu-2004
IL6ST	TFPI2	0.03795351833105087	Co-expression	Gysin-McMahon-2012; Roth-Zlotnik-2006
MDM2	CDKN1A	0.037797908298671246	Co-expression	Perou-Botstein-2000; Rieger-Chu-2004; Smirnov-Cheung-2009
RELA	CDK16	0.03700348176062107	Co-expression	Innocenti-Brown-2011; Kang-Willman-2010
AKT1	GUK1	0.0368008054792881	Co-expression	Alizadeh-Staudt-2000; Boldrick-Relman-2002
MMP2	PGF	0.03640075959265232	Co-expression	Alizadeh-Staudt-2000; Burington-Shaughnessy-2008; Chen-Brown-2002
XDH	CPN2	0.035349917598068714	Co-expression	Ramaswamy-Golub-2001; Roth-Zlotnik-2006
CCL8	TFPI2	0.034722101874649525	Co-expression	Innocenti-Brown-2011; Roth-Zlotnik-2006
RELA	TSG101	0.03433536924421787	Co-expression	Burington-Shaughnessy-2008; Wang-Maris-2006
MYB	MFI2	0.0341555317863822	Co-expression	Alizadeh-Staudt-2000; Boldrick-Relman-2002
PIK3R1	IL6ST	0.03404088970273733	Co-expression	Burington-Shaughnessy-2008; Rieger-Chu-2004
XDH	CTSO	0.033987189643085	Co-expression	Burington-Shaughnessy-2008; Gysin-McMahon-2012; Ramaswamy-Golub-2001
TSG101	ANXA7	0.03377666883170605	Co-expression	Kang-Willman-2010; Ramaswamy-Golub-2001; Rieger-Chu-2004; Roth-Zlotnik-2006
SH2B2	CDK16	0.03338266536593437	Co-expression	Burington-Shaughnessy-2008; Wu-Garvey-2007
CD8B	CPN2	0.03335247980430722	Co-expression	Burington-Shaughnessy-2008; Rieger-Chu-2004
CDKN1A	GTPBP1	0.03307924326509237	Co-expression	Alizadeh-Staudt-2000; Innocenti-Brown-2011
MMP2	CTSO	0.032699345611035824	Co-expression	Perou-Botstein-1999; Smirnov-Cheung-2009
STAT5A	FOXO1	0.032518128864467144	Co-expression	Bild-Nevins-2006 A; Burington-Shaughnessy-2008
CDK7	PDCD6	0.03232560399919748	Co-expression	Burington-Shaughnessy-2008; Wang-Maris-2006
AKT1	RAB6A	0.032016742043197155	Co-expression	Burington-Shaughnessy-2008; Perou-Botstein-2000
PDGFB	IL6	0.0317916227504611	Co-expression	Boldrick-Relman-2002; Cheok-Evans-2003
SFN	ST5	0.031769614201039076	Co-expression	Alizadeh-Staudt-2000; Cheok-Evans-2003; Ramaswamy-Golub-2001
IL6ST	CTSO	0.03151808679103851	Co-expression	Gysin-McMahon-2012; Perou-Botstein-1999
LMOD1	HSD17B3	0.031379794236272573	Co-expression	Perou-Botstein-2000; Wang-Maris-2006
FOXO1	IL6ST	0.03131972439587116	Co-expression	Boldrick-Relman-2002; Innocenti-Brown-2011
TP53	MYC	0.031060289591550827	Co-expression	Burington-Shaughnessy-2008; Ramaswamy-Golub-2001
CDH17	HSD17B3	0.031044092029333115	Co-expression	Bild-Nevins-2006 A; Wu-Garvey-2007
INS	GTPBP1	0.030902139842510223	Co-expression	Rieger-Chu-2004; Wang-Maris-2006
VIPR1	TFPI2	0.03082453738898039	Co-expression	Chen-Brown-2002; Cheok-Evans-2003
MYC	SLC1A5	0.03056876827031374	Co-expression	Perou-Botstein-2000; Roth-Zlotnik-2006
CASP9	ENG	0.030557161197066307	Co-expression	Boldrick-Relman-2002; Wu-Garvey-2007
CD27	CXCL13	0.03045689093414694	Co-expression	Arijs-Rutgeerts-2009; Mallon-McKay-2013; Roth-Zlotnik-2006; Wang-Maris-2006
MFGE8	MMP2	0.030427959747612476	Co-expression	Chen-Brown-2002; Innocenti-Brown-2011
PIK3CA	FOXO1	0.030183736234903336	Co-expression	Boldrick-Relman-2002; Kang-Willman-2010
PIK3R1	BNIP3L	0.02916403766721487	Co-expression	Bild-Nevins-2006 A; Perou-Botstein-1999
BRDT	CEACAM5	0.029081717133522034	Co-expression	Smirnov-Cheung-2009
PIK3R1	RBL2	0.029047606512904167	Co-expression	Arijs-Rutgeerts-2009; Boldrick-Relman-2002
STAT5A	CD47	0.028694964945316315	Co-expression	Arijs-Rutgeerts-2009; Cheok-Evans-2003
DBC1	BRDT	0.028694281354546547	Co-expression	Bild-Nevins-2006 A
MAP2K2	AKT1	0.028489704243838787	Co-expression	Bahr-Bowler-2013; Boldrick-Relman-2002
MAPK1	MYBL1	0.02839219570159912	Co-expression	Bild-Nevins-2006 A; Rieger-Chu-2004
EGFR	CDK16	0.028323646634817123	Co-expression	Alizadeh-Staudt-2000; Bild-Nevins-2006 A
CDKN1A	ELL2	0.02786165289580822	Co-expression	Kang-Willman-2010
SH2B2	SLC29A2	0.027367549017071724	Co-expression	Mallon-McKay-2013; Smirnov-Cheung-2009
IL6ST	ELL2	0.02734578214585781	Co-expression	Kang-Willman-2010
MAP2K2	ASNA1	0.027177163399755955	Co-expression	Rieger-Chu-2004; Smirnov-Cheung-2009
CDKN1A	EXT2	0.02717206161469221	Co-expression	Arijs-Rutgeerts-2009; Rieger-Chu-2004
MAPK3	GUK1	0.027163323014974594	Co-expression	Roth-Zlotnik-2006
NCOA6	TCF12	0.02712040487676859	Co-expression	Roth-Zlotnik-2006; Smirnov-Cheung-2009
PTEN	PBX3	0.02707913238555193	Co-expression	Bahr-Bowler-2013; Smirnov-Cheung-2009
MVP	HTATIP2	0.027077089995145798	Co-expression	Kang-Willman-2010; Wang-Maris-2006
MYC	CD47	0.02698373980820179	Co-expression	Rieger-Chu-2004; Smirnov-Cheung-2009
TSG101	HTATIP2	0.02687895856797695	Co-expression	Alizadeh-Staudt-2000; Rieger-Chu-2004
CASP9	SLC1A5	0.02684362605214119	Co-expression	Arijs-Rutgeerts-2009; Chen-Brown-2002
PGF	CD70	0.0266629746183753	Co-expression	Rieger-Chu-2004; Wang-Maris-2006
PDGFRB	ISLR	0.02634810167364776	Co-expression	Arijs-Rutgeerts-2009; Bild-Nevins-2006 A; Mallon-McKay-2013; Roth-Zlotnik-2006
STAT5A	TNFRSF1B	0.02625393494963646	Co-expression	Bild-Nevins-2006 A; Innocenti-Brown-2011
IL6	TFPI2	0.026232151314616203	Co-expression	Gysin-McMahon-2012; Innocenti-Brown-2011
CP	TFE3	0.026194384321570396	Co-expression	Bild-Nevins-2006 A
STAT5A	MFGE8	0.02618031855672598	Co-expression	Arijs-Rutgeerts-2009; Cheok-Evans-2003
PIK3R1	MDM2	0.026151071302592754	Co-expression	Ramaswamy-Golub-2001; Rieger-Chu-2004
PSG3	CEACAM5	0.026096850633621216	Co-expression	Arijs-Rutgeerts-2009
IL6	CCL8	0.02586112543940544	Co-expression	Arijs-Rutgeerts-2009; Innocenti-Brown-2011
AKT1	ASNA1	0.025643642991781235	Co-expression	Rieger-Chu-2004; Wang-Maris-2006
FASN	SLC19A1	0.02547674346715212	Co-expression	Burington-Shaughnessy-2008; Innocenti-Brown-2011; Rieger-Chu-2004
ATP6V1B1	FES	0.02536822482943535	Co-expression	Gysin-McMahon-2012; Ramaswamy-Golub-2001
PIK3R1	LMOD1	0.025333084166049957	Co-expression	Burington-Shaughnessy-2008
LYZ	CCL8	0.025325926020741463	Co-expression	Smirnov-Cheung-2009
XDH	MLLT4	0.025321686640381813	Co-expression	Cheok-Evans-2003; Wu-Garvey-2007
MAP2K2	MVP	0.02530810935422778	Co-expression	Arijs-Rutgeerts-2009; Bahr-Bowler-2013; Innocenti-Brown-2011
PDGFRA	PDGFRB	0.025094707030802965	Co-expression	Alizadeh-Staudt-2000; Arijs-Rutgeerts-2009; Roth-Zlotnik-2006
RELA	EXT2	0.02505323477089405	Co-expression	Wang-Maris-2006
STAT5B	CD27	0.02499057399109006	Co-expression	Arijs-Rutgeerts-2009; Perou-Botstein-1999
CTNND1	SLC19A1	0.02490304410457611	Co-expression	Cheok-Evans-2003; Perou-Botstein-1999
FASN	SLC1A5	0.02489422634243965	Co-expression	Arijs-Rutgeerts-2009; Gysin-McMahon-2012
MCC	PSG3	0.024865538347512484	Co-expression	Alizadeh-Staudt-2000; Smirnov-Cheung-2009
CD70	CDH17	0.024590359535068274	Co-expression	Alizadeh-Staudt-2000; Innocenti-Brown-2011
AKT1	CEACAM5	0.024371279403567314	Co-expression	Bild-Nevins-2006 A
CD8B	PTGES	0.024278640747070312	Co-expression	Boldrick-Relman-2002; Wu-Garvey-2007
TP53	SLC19A1	0.024271268397569656	Co-expression	Wu-Garvey-2007
AKT1	SLC1A5	0.024162628687918186	Co-expression	Bild-Nevins-2006 A; Cheok-Evans-2003
LYZ	BNIP3L	0.024120723828673363	Co-expression	Wu-Garvey-2007
OPRD1	SLC19A1	0.02409835997968912	Co-expression	Ramaswamy-Golub-2001; Roth-Zlotnik-2006
LYZ	HSD17B3	0.023898351937532425	Co-expression	Rieger-Chu-2004
PIK3CA	TOP3B	0.023806503973901272	Co-expression	Alizadeh-Staudt-2000; Boldrick-Relman-2002
XDH	OPRD1	0.02379171596840024	Co-expression	Burington-Shaughnessy-2008; Smirnov-Cheung-2009; Wang-Maris-2006
ERBB2	XDH	0.023718917276710272	Co-expression	Burington-Shaughnessy-2008; Chen-Brown-2002
PDGFRA	ATP6V1B1	0.02368237590417266	Co-expression	Burington-Shaughnessy-2008; Perou-Botstein-2000; Rieger-Chu-2004
PIK3CA	TCF12	0.023661578074097633	Co-expression	Innocenti-Brown-2011; Perou-Botstein-2000
CD8B	ISLR	0.023623144021257758	Co-expression	Chen-Brown-2002; Cheok-Evans-2003; Rieger-Chu-2004
TGFA	MFI2	0.023480059346184134	Co-expression	Gysin-McMahon-2012; Wang-Maris-2006
SFN	BRDT	0.023444869555532932	Co-expression	Burington-Shaughnessy-2008; Smirnov-Cheung-2009
PIK3CA	UBL3	0.02324024960398674	Co-expression	Rieger-Chu-2004
TOPORS	NEFM	0.023086857050657272	Co-expression	Chen-Brown-2002
CP	CPN2	0.0230382289737463	Co-expression	Innocenti-Brown-2011; Rieger-Chu-2004
VIPR1	LY6E	0.02296331012621522	Co-expression	Chen-Brown-2002; Gysin-McMahon-2012
PDGFB	ST5	0.0229569673538208	Co-expression	Wang-Maris-2006
STAT5B	MMP2	0.022900491952896118	Co-expression	Perou-Botstein-1999
AKT1	CDKN1A	0.022840465418994427	Co-expression	Cheok-Evans-2003; Ramaswamy-Golub-2001
MAPK1	ELL2	0.022743449546396732	Co-expression	Bild-Nevins-2006 A; Wang-Maris-2006
PDGFRB	MYC	0.022728165611624718	Co-expression	Cheok-Evans-2003
CASP9	FES	0.0227121002972126	Co-expression	Rieger-Chu-2004
IGF1	ISLR	0.02270873822271824	Co-expression	Mallon-McKay-2013; Wang-Maris-2006
MYC	MYB	0.022690562531352043	Co-expression	Bild-Nevins-2006 A
SH2B2	ENG	0.02263922244310379	Co-expression	Chen-Brown-2002
TFE3	TIMP4	0.022410284727811813	Co-expression	Perou-Botstein-2000
TP73	CPN2	0.022261828184127808	Co-expression	Ramaswamy-Golub-2001
MMP2	ISLR	0.022166025824844837	Co-expression	Bild-Nevins-2006 A; Perou-Botstein-1999
MCC	PBX3	0.02214563637971878	Co-expression	Roth-Zlotnik-2006
EGFR	MMP2	0.022113949060440063	Co-expression	Cheok-Evans-2003
STAT5A	MYB	0.021993128582835197	Co-expression	Mallon-McKay-2013; Perou-Botstein-2000
CDH17	LHX1	0.02189069427549839	Co-expression	Alizadeh-Staudt-2000
LMOD1	TIMP4	0.021793533116579056	Co-expression	Arijs-Rutgeerts-2009
CDK7	TNFRSF18	0.02175207994878292	Co-expression	Alizadeh-Staudt-2000
BAI1	CEACAM5	0.021614152938127518	Co-expression	Burington-Shaughnessy-2008; Smirnov-Cheung-2009
PDGFB	MAPK3	0.021602246910333633	Co-expression	Perou-Botstein-2000
CASP9	AKT1	0.02144511230289936	Co-expression	Alizadeh-Staudt-2000
EGF	EGFR	0.0214206725358963	Co-expression	Wu-Garvey-2007
CASP9	MVP	0.021348631009459496	Co-expression	Perou-Botstein-2000
BAI1	NEFM	0.0212869206443429	Co-expression	Burington-Shaughnessy-2008; Mallon-McKay-2013
MAP2K2	CDK7	0.0212065652012825	Co-expression	Boldrick-Relman-2002
MAPK3	SFN	0.02118024043738842	Co-expression	Boldrick-Relman-2002
GSK3B	ELL2	0.021143479272723198	Co-expression	Perou-Botstein-2000
CNTRL	MCPH1	0.021119501441717148	Co-expression	Boldrick-Relman-2002
IL6	DAG1	0.021015241742134094	Co-expression	Gysin-McMahon-2012
MFGE8	CD47	0.021005278453230858	Co-expression	Cheok-Evans-2003
EGFR	PTGES	0.020899048075079918	Co-expression	Mallon-McKay-2013
PDGFRA	PSG3	0.020892029628157616	Co-expression	Bild-Nevins-2006 A
TNFRSF1B	ENG	0.020840283017605543	Co-expression	Bild-Nevins-2006 A; Perou-Botstein-2000
ASNA1	RAD50	0.0208143494091928	Co-expression	Burington-Shaughnessy-2008; Ramaswamy-Golub-2001
CXCL13	TIMP4	0.020758964121341705	Co-expression	Wang-Maris-2006
TGFA	SFN	0.02073969878256321	Co-expression	Alizadeh-Staudt-2000; Burington-Shaughnessy-2008
SFN	PTGES	0.020644545555114746	Co-expression	Smirnov-Cheung-2009
IL6	LYZ	0.020632121711969376	Co-expression	Perou-Botstein-2000; Ramaswamy-Golub-2001
FES	MYB	0.02063087932765484	Co-expression	Rieger-Chu-2004
TNFRSF1B	RAD50	0.02057894878089428	Co-expression	Rieger-Chu-2004
GSK3B	MYC	0.020465010777115822	Co-expression	Gysin-McMahon-2012
GUK1	PTGES	0.0204345490783453	Co-expression	Perou-Botstein-2000
CASP9	TIMP4	0.02035386674106121	Co-expression	Bild-Nevins-2006 A
KIT	MYC	0.020329805091023445	Co-expression	Bild-Nevins-2006 A
GSK3B	HIST1H4I	0.020283780992031097	Co-expression	Burington-Shaughnessy-2008
EGF	TGFA	0.020239325240254402	Co-expression	Ramaswamy-Golub-2001; Rieger-Chu-2004
FES	GSTA4	0.020221177488565445	Co-expression	Cheok-Evans-2003
FOXO1	ELL2	0.020194699987769127	Co-expression	Innocenti-Brown-2011
CDKN1A	GUK1	0.020185573026537895	Co-expression	Chen-Brown-2002
MDM2	CD70	0.020081616938114166	Co-expression	Rieger-Chu-2004; Smirnov-Cheung-2009
PDGFRA	ACVRL1	0.02005140669643879	Co-expression	Alizadeh-Staudt-2000; Perou-Botstein-2000
SH2B2	EIF4G2	0.020041299983859062	Co-expression	Chen-Brown-2002
SCGB2A1	MFI2	0.01999705471098423	Co-expression	Cheok-Evans-2003
CPN2	PSG3	0.01996339112520218	Co-expression	Perou-Botstein-2000
CTSO	CPN2	0.01994009129703045	Co-expression	Ramaswamy-Golub-2001
GSK3B	MLLT3	0.01990935206413269	Co-expression	Ramaswamy-Golub-2001
PDGFB	MCC	0.01989426277577877	Co-expression	Arijs-Rutgeerts-2009
ALDH9A1	GGH	0.01972966641187668	Co-expression	Cheok-Evans-2003
MDM2	EI24	0.019698179326951504	Co-expression	Rieger-Chu-2004; Smirnov-Cheung-2009
CDH17	HOXC6	0.01968497782945633	Co-expression	Bild-Nevins-2006 A
FOXO1	CTSO	0.019646116066724062	Co-expression	Chen-Brown-2002; Perou-Botstein-2000
PSG1	AFF2	0.019640926271677017	Co-expression	Cheok-Evans-2003; Rieger-Chu-2004
RAB6A	SCGB2A1	0.019618498161435127	Co-expression	Kang-Willman-2010
TNFRSF18	PTGES	0.019615227356553078	Co-expression	Roth-Zlotnik-2006
CDKN1A	XDH	0.019598081707954407	Co-expression	Arijs-Rutgeerts-2009
EGFR	MAPK1	0.01957319676876068	Co-expression	Wu-Garvey-2007
MMP2	IFNB1	0.019371652975678444	Co-expression	Cheok-Evans-2003
TGFA	PGF	0.019336337223649025	Co-expression	Alizadeh-Staudt-2000; Wu-Garvey-2007
RBL2	ANXA7	0.019317833706736565	Co-expression	Perou-Botstein-1999
PDGFRB	LY6E	0.01930332207120955	Co-expression	Arijs-Rutgeerts-2009; Rieger-Chu-2004
KIT	MYB	0.01925433799624443	Co-expression	Bild-Nevins-2006 A
STAT5B	MAPK3	0.019245551899075508	Co-expression	Innocenti-Brown-2011
SFN	XDH	0.019218066707253456	Co-expression	Chen-Brown-2002
CD70	MYB	0.01919721160084009	Co-expression	Innocenti-Brown-2011; Mallon-McKay-2013
MAPK3	FOXO1	0.0191666167229414	Co-expression	Perou-Botstein-2000
PTGES	KLK10	0.01912595611065626	Co-expression	Burington-Shaughnessy-2008; Cheok-Evans-2003
CD3G	CNTRL	0.019114339724183083	Co-expression	Bild-Nevins-2006 A
STAT5B	AKT1	0.018827488645911217	Co-expression	Chen-Brown-2002
RAB6A	MLLT4	0.018794888630509377	Co-expression	Wang-Maris-2006
LYZ	CEACAM5	0.018691557925194502	Co-expression	Gysin-McMahon-2012; Perou-Botstein-2000
FES	PBX3	0.018639860674738884	Co-expression	Burington-Shaughnessy-2008
IGF1	GSTA4	0.018529942259192467	Co-expression	Bild-Nevins-2006 A
CDH17	GGH	0.018452921882271767	Co-expression	Ramaswamy-Golub-2001
IL6	IFNB1	0.01835477538406849	Co-expression	Ramaswamy-Golub-2001
MDM2	TOPORS	0.018321722745895386	Co-expression	Chen-Brown-2002
FES	TNFRSF1B	0.018294474110007286	Co-expression	Innocenti-Brown-2011
PSG1	ELL2	0.018249645829200745	Co-expression	Perou-Botstein-2000
PGF	SH2B2	0.01823717262595892	Co-expression	Arijs-Rutgeerts-2009; Roth-Zlotnik-2006
PDGFB	ISLR	0.018224120140075684	Co-expression	Rieger-Chu-2004; Wu-Garvey-2007
MAPK3	PDGFRB	0.01822058903053403	Co-expression	Perou-Botstein-2000; Ramaswamy-Golub-2001
TGFA	ITGA3	0.018192322924733162	Co-expression	Chen-Brown-2002
CCL8	GUK1	0.018164746463298798	Co-expression	Gysin-McMahon-2012
SFN	MVP	0.018155671656131744	Co-expression	Ramaswamy-Golub-2001
IGF1	IL6ST	0.018093230202794075	Co-expression	Burington-Shaughnessy-2008
PTEN	CD70	0.01806933805346489	Co-expression	Alizadeh-Staudt-2000
TNFRSF1B	USP32	0.0180340763181448	Co-expression	Kang-Willman-2010
TSG101	SAFB	0.017952147871255875	Co-expression	Cheok-Evans-2003
MAP2K2	RELA	0.017902208492159843	Co-expression	Alizadeh-Staudt-2000
ISLR	ST5	0.01779301161877811	Co-expression	Bild-Nevins-2006 A; Perou-Botstein-2000
STAT5A	SLC1A5	0.0177838783711195	Co-expression	Wu-Garvey-2007
FASN	TIMP4	0.017754996195435524	Co-expression	Mallon-McKay-2013
TNFRSF18	TOP3B	0.017752770334482193	Co-expression	Roth-Zlotnik-2006
ANXA7	PARM1	0.017746537923812866	Co-expression	Burington-Shaughnessy-2008; Wang-Maris-2006
GSK3B	SH2B2	0.01773492805659771	Co-expression	Chen-Brown-2002
MYBL1	AFF2	0.01772393099963665	Co-expression	Alizadeh-Staudt-2000
AKT1	DAG1	0.017711279913783073	Co-expression	Arijs-Rutgeerts-2009
GGH	PARM1	0.01760014530736953	Co-expression	Arijs-Rutgeerts-2009; Wu-Garvey-2007
IGF1	HIST1H4I	0.01755104959011078	Co-expression	Ramaswamy-Golub-2001
PDGFB	EGFR	0.017503628507256508	Co-expression	Mallon-McKay-2013
RAB6A	RAB27B	0.01743372716009617	Co-expression	Wang-Maris-2006
MCC	ELL2	0.017425578087568283	Co-expression	Burington-Shaughnessy-2008
IGF1	TFPI2	0.017411865293979645	Co-expression	Bild-Nevins-2006 A
WNT1	HOXC6	0.017381879733875394	Co-expression	Bild-Nevins-2006 A; Burington-Shaughnessy-2008; Cheok-Evans-2003
GSK3B	CTSO	0.017313910648226738	Co-expression	Bahr-Bowler-2013
KIT	ISLR	0.017281871754676104	Co-expression	Perou-Botstein-1999; Perou-Botstein-2000
WNT1	ACVRL1	0.01726100593805313	Co-expression	Wu-Garvey-2007
FOXO1	UBL3	0.017250847071409225	Co-expression	Kang-Willman-2010
MVP	PBX3	0.017247790470719337	Co-expression	Perou-Botstein-1999; Smirnov-Cheung-2009
TNFRSF1B	SH2B2	0.01717868074774742	Co-expression	Rieger-Chu-2004; Smirnov-Cheung-2009
KIT	EGFR	0.017170188948512077	Co-expression	Bild-Nevins-2006 A
SH2B2	CD27	0.017169104423373938	Co-expression	Bild-Nevins-2006 A; Boldrick-Relman-2002
ANXA7	UBL3	0.017164980992674828	Co-expression	Burington-Shaughnessy-2008; Chen-Brown-2002
EXT2	ST5	0.01711076684296131	Co-expression	Perou-Botstein-1999
PTEN	CDH17	0.017103154212236404	Co-expression	Boldrick-Relman-2002
CDKN1A	IL6	0.017040235921740532	Co-expression	Bild-Nevins-2006 A
CXCL13	CDH17	0.016992172226309776	Co-expression	Burington-Shaughnessy-2008
CXCL13	ST5	0.016968996729701757	Co-expression	Alizadeh-Staudt-2000; Gysin-McMahon-2012
TSG101	EXT2	0.01695314235985279	Co-expression	Wang-Maris-2006
MAPK1	PBX3	0.016947871074080467	Co-expression	Burington-Shaughnessy-2008
LHX1	TOP3B	0.016874564811587334	Co-expression	Alizadeh-Staudt-2000
TGFA	KLK10	0.016847042832523584	Co-expression	Bild-Nevins-2006 A; Wang-Maris-2006
MYC	STAG1	0.01682746782898903	Co-expression	Bild-Nevins-2006 A
TP53	CTNND1	0.01681187003850937	Co-expression	Innocenti-Brown-2011
BAI1	GUK1	0.016707681119441986	Co-expression	Roth-Zlotnik-2006; Wang-Maris-2006
ATP6V1B1	SLC1A5	0.016689544543623924	Co-expression	Wu-Garvey-2007
TIMP4	MLLT4	0.016671741381287575	Co-expression	Perou-Botstein-1999
FASN	CDK16	0.01666250452399254	Co-expression	Wang-Maris-2006
PDGFRB	EXT2	0.016631907783448696	Co-expression	Alizadeh-Staudt-2000; Roth-Zlotnik-2006
KIT	ACVRL1	0.016617577522993088	Co-expression	Perou-Botstein-2000
NR2C2	RAB6A	0.016590086743235588	Co-expression	Rieger-Chu-2004
TIMP4	CPN2	0.016556181013584137	Co-expression	Wang-Maris-2006
AKT1	MVP	0.01653163880109787	Co-expression	Perou-Botstein-2000
EGFR	TFPI2	0.01648959517478943	Co-expression	Mallon-McKay-2013
DAG1	TIMP4	0.01647457480430603	Co-expression	Wang-Maris-2006
ISLR	GSTA4	0.016466831788420677	Co-expression	Burington-Shaughnessy-2008
CDKN1A	EI24	0.016462940257042646	Co-expression	Rieger-Chu-2004; Smirnov-Cheung-2009
LYZ	SH2B2	0.016438528895378113	Co-expression	Boldrick-Relman-2002
IL6ST	UBL3	0.01633461005985737	Co-expression	Chen-Brown-2002
CD3G	HSD17B3	0.01627577468752861	Co-expression	Burington-Shaughnessy-2008
ACVRL1	TIMP4	0.016272250562906265	Co-expression	Perou-Botstein-1999
DBC1	CPN2	0.016230525448918343	Co-expression	Cheok-Evans-2003
STAT5A	RELA	0.016089944168925285	Co-expression	Roth-Zlotnik-2006
MAP2K2	CD70	0.01606566272675991	Co-expression	Wang-Maris-2006
EGFR	MYC	0.016010118648409843	Co-expression	Bild-Nevins-2006 A
ST8SIA2	C14orf118	0.01592026650905609	Co-expression	Chen-Brown-2002
SH2B2	SFN	0.015882268082350492	Co-expression	Burington-Shaughnessy-2008; Smirnov-Cheung-2009
IL6	VIPR1	0.01585431583225727	Co-expression	Gysin-McMahon-2012
FOXO1	CD27	0.015773653518408537	Co-expression	Bahr-Bowler-2013; Bild-Nevins-2006 A
PIK3CA	NR2C2	0.015687057748436928	Co-expression	Bahr-Bowler-2013
SLC1A5	LY6E	0.015617194585502148	Co-expression	Bild-Nevins-2006 A
FES	NR2C2	0.015598119236528873	Co-expression	Rieger-Chu-2004
DBC1	ST8SIA2	0.015590637922286987	Co-expression	Perou-Botstein-2000
RELA	LY6E	0.015578588470816612	Co-expression	Ramaswamy-Golub-2001
MFGE8	CD3G	0.015556507743895054	Co-expression	Cheok-Evans-2003
TFPI2	SCGB2A1	0.015547050163149834	Co-expression	Ramaswamy-Golub-2001
PGF	ACVRL1	0.015544237568974495	Co-expression	Gysin-McMahon-2012
EI24	VIPR1	0.015528243035078049	Co-expression	Perou-Botstein-1999
MLLT3	PSG3	0.015514828264713287	Co-expression	Chen-Brown-2002
AKT1	TOP3B	0.015473091509193182	Co-expression	Innocenti-Brown-2011; Rieger-Chu-2004
ITGA3	CD47	0.015441300580278039	Co-expression	Boldrick-Relman-2002; Mallon-McKay-2013
MFGE8	TIMP4	0.015401113778352737	Co-expression	Innocenti-Brown-2011
TGFA	CFTR	0.015400456264615059	Co-expression	Ramaswamy-Golub-2001; Wang-Maris-2006
SFN	MFI2	0.01535357441753149	Co-expression	Boldrick-Relman-2002
GSK3B	MDM2	0.015346393920481205	Co-expression	Rieger-Chu-2004
BCAN	BAI1	0.01529704686254263	Co-expression	Mallon-McKay-2013; Roth-Zlotnik-2006
ATP6V1B1	PTGES	0.015226955525577068	Co-expression	Bild-Nevins-2006 A
ERBB2	IGF1	0.015218270942568779	Co-expression	Chen-Brown-2002
FOXO1	TOPORS	0.01519541535526514	Co-expression	Wu-Garvey-2007
PDGFRA	HOXC6	0.015190863981842995	Co-expression	Mallon-McKay-2013
ENG	LHX1	0.015152555890381336	Co-expression	Gysin-McMahon-2012
CD27	MCC	0.015091711655259132	Co-expression	Ramaswamy-Golub-2001
ASNA1	PDCD6	0.01502291951328516	Co-expression	Burington-Shaughnessy-2008
CDKN1A	CD70	0.01499655144289136	Co-expression	Rieger-Chu-2004; Smirnov-Cheung-2009
TP53	SLC1A5	0.014966477639973164	Co-expression	Mallon-McKay-2013
PDGFRA	PARM1	0.014859232120215893	Co-expression	Gysin-McMahon-2012
BAI1	DAG1	0.014841806143522263	Co-expression	Kang-Willman-2010
SH2B2	CNTRL	0.014823194593191147	Co-expression	Bild-Nevins-2006 A
PSG1	TFPI2	0.014816679060459137	Co-expression	Mallon-McKay-2013
ACVRL1	ENG	0.014734202064573765	Co-expression	Roth-Zlotnik-2006
PDGFB	ACVRL1	0.014725985936820507	Co-expression	Mallon-McKay-2013
MFGE8	PGF	0.014721470884978771	Co-expression	Rieger-Chu-2004
GSK3B	RAB6A	0.01471498142927885	Co-expression	Mallon-McKay-2013
ELL2	ABCC4	0.01471390575170517	Co-expression	Burington-Shaughnessy-2008
CDK7	TOPORS	0.01468284148722887	Co-expression	Bahr-Bowler-2013
KIT	MMP2	0.014659037813544273	Co-expression	Perou-Botstein-1999
FES	TFE3	0.014571374282240868	Co-expression	Bahr-Bowler-2013
KIT	PIK3R1	0.014523305930197239	Co-expression	Perou-Botstein-2000
STAG1	MCPH1	0.01447071973234415	Co-expression	Mallon-McKay-2013
CTNND1	CTSO	0.014426118694245815	Co-expression	Innocenti-Brown-2011
VIPR1	ACVRL1	0.01442159153521061	Co-expression	Roth-Zlotnik-2006
TFPI2	PSG3	0.014407471753656864	Co-expression	Mallon-McKay-2013
MFGE8	GSTA4	0.014356721192598343	Co-expression	Perou-Botstein-2000
MYC	LY6E	0.014356165193021297	Co-expression	Chen-Brown-2002
MVP	CEACAM5	0.014348619617521763	Co-expression	Ramaswamy-Golub-2001
MCC	KLK10	0.014223329722881317	Co-expression	Gysin-McMahon-2012
TNFRSF18	LHX1	0.01420473400503397	Co-expression	Boldrick-Relman-2002
SH2B2	CD47	0.014129686169326305	Co-expression	Rieger-Chu-2004
CTNND1	DAG1	0.014127268455922604	Co-expression	Perou-Botstein-2000
TP73	TOP3B	0.014125789515674114	Co-expression	Ramaswamy-Golub-2001
PTEN	XDH	0.014096918515861034	Co-expression	Boldrick-Relman-2002; Burington-Shaughnessy-2008
IGF1	CXCL13	0.014046147465705872	Co-expression	Alizadeh-Staudt-2000
EI24	DAG1	0.013998495414853096	Co-expression	Burington-Shaughnessy-2008
PDGFB	CDKN1A	0.013992086984217167	Co-expression	Ramaswamy-Golub-2001
PTGES	CEACAM5	0.013959902338683605	Co-expression	Burington-Shaughnessy-2008
KIT	ELL2	0.013947486877441406	Co-expression	Burington-Shaughnessy-2008
FGF20	AFF2	0.013943430967628956	Co-expression	Mallon-McKay-2013
PDGFRB	AKT1	0.013941274955868721	Co-expression	Cheok-Evans-2003
IGF1	SCGB2A1	0.013933207839727402	Co-expression	Roth-Zlotnik-2006
NR2C2	STAG1	0.013930986635386944	Co-expression	Kang-Willman-2010
MAP2K2	ISLR	0.013930045533925295	Co-expression	Cheok-Evans-2003; Wu-Garvey-2007
EXT2	CXCL13	0.01392831839621067	Co-expression	Wu-Garvey-2007
TFE3	CTSO	0.013914499431848526	Co-expression	Perou-Botstein-1999
PDGFRB	CXCL13	0.013884871266782284	Co-expression	Alizadeh-Staudt-2000
SFN	KLK10	0.013875928707420826	Co-expression	Mallon-McKay-2013; Roth-Zlotnik-2006
TSG101	TGFA	0.013853170908987522	Co-expression	Boldrick-Relman-2002
ERBB2	PDCD6	0.01384279690682888	Co-expression	Alizadeh-Staudt-2000
ACVRL1	SLC1A5	0.013828606344759464	Co-expression	Innocenti-Brown-2011
PRMT1	EI24	0.013819254469126463	Co-expression	Cheok-Evans-2003; Wu-Garvey-2007
TGFA	VIPR1	0.013757014647126198	Co-expression	Gysin-McMahon-2012
CASP9	GSTA4	0.013735754415392876	Co-expression	Roth-Zlotnik-2006
GSK3B	TOPORS	0.013680978678166866	Co-expression	Rieger-Chu-2004
KIT	STAG1	0.013669563457369804	Co-expression	Bild-Nevins-2006 A
AKT1	RELA	0.013662256300449371	Co-expression	Ramaswamy-Golub-2001
RBL2	CTNND1	0.013632175512611866	Co-expression	Rieger-Chu-2004
ATP6V1B1	LY6E	0.013600260019302368	Co-expression	Ramaswamy-Golub-2001
CD3G	MYBL1	0.01358115766197443	Co-expression	Innocenti-Brown-2011
BRDT	CDH6	0.013580997474491596	Co-expression	Perou-Botstein-2000
SFN	CEACAM5	0.013561287429183722	Co-expression	Innocenti-Brown-2011; Roth-Zlotnik-2006
FASN	RAB6A	0.013552749063819647	Co-expression	Chen-Brown-2002; Rieger-Chu-2004
MAPK1	TOP3B	0.013539735227823257	Co-expression	Gysin-McMahon-2012
LMOD1	PARM1	0.013537360355257988	Co-expression	Innocenti-Brown-2011
VIPR1	SLC29A2	0.013525942340493202	Co-expression	Burington-Shaughnessy-2008
CD70	EI24	0.013464811723679304	Co-expression	Rieger-Chu-2004; Smirnov-Cheung-2009
MMP2	ITGA3	0.013460819143801928	Co-expression	Boldrick-Relman-2002; Innocenti-Brown-2011
MCC	MAGEA12	0.013432341627776623	Co-expression	Ramaswamy-Golub-2001
CD27	MYBL1	0.013430544175207615	Co-expression	Alizadeh-Staudt-2000
MLLT3	HOXC6	0.013405660167336464	Co-expression	Mallon-McKay-2013
ASNA1	HTATIP2	0.013317306526005268	Co-expression	Gysin-McMahon-2012
MCC	BRDT	0.013243918307125568	Co-expression	Wu-Garvey-2007
FOXO1	MLLT3	0.013240487314760685	Co-expression	Bahr-Bowler-2013
ITGA3	CDH6	0.01321410108357668	Co-expression	Innocenti-Brown-2011
SLC1A5	MCPH1	0.013206025585532188	Co-expression	Gysin-McMahon-2012
XDH	HOXC6	0.013169758953154087	Co-expression	Wang-Maris-2006
MAPK1	STAG1	0.013068810105323792	Co-expression	Burington-Shaughnessy-2008
ERBB2	EGF	0.013039475306868553	Co-expression	Burington-Shaughnessy-2008; Wang-Maris-2006
CD8B	CD27	0.012955611571669579	Co-expression	Wang-Maris-2006
IFNB1	TNFSF18	0.012936030514538288	Co-expression	Innocenti-Brown-2011
PIK3CA	PTEN	0.01292249746620655	Co-expression	Mallon-McKay-2013
ACVRL1	CP	0.012859868817031384	Co-expression	Burington-Shaughnessy-2008
IL6	CXCL13	0.012858343310654163	Co-expression	Smirnov-Cheung-2009
PIK3R1	PDGFRB	0.01278132013976574	Co-expression	Mallon-McKay-2013
ATP6V1B1	ACVRL1	0.012742901686578989	Co-expression	Burington-Shaughnessy-2008; Wang-Maris-2006
ALDH9A1	DAG1	0.01267535425722599	Co-expression	Ramaswamy-Golub-2001
GGH	HTATIP2	0.01265815831720829	Co-expression	Chen-Brown-2002
EIF4G2	TOPORS	0.01258164457976818	Co-expression	Kang-Willman-2010
TNFRSF18	LY6E	0.012560730800032616	Co-expression	Arijs-Rutgeerts-2009
ERBB2	AKT1	0.012555134482681751	Co-expression	Bild-Nevins-2006 A
PIK3CA	TOPORS	0.012488567270338535	Co-expression	Bahr-Bowler-2013
PDGFRB	ACVRL1	0.012472054921090603	Co-expression	Boldrick-Relman-2002
PIK3R1	FOXO1	0.012464512139558792	Co-expression	Boldrick-Relman-2002
SFN	ISLR	0.012459395918995142	Co-expression	Cheok-Evans-2003; Rieger-Chu-2004
CCL8	TIMP4	0.012453677132725716	Co-expression	Roth-Zlotnik-2006
SCGB2A1	PARM1	0.012439401121810079	Co-expression	Arijs-Rutgeerts-2009; Gysin-McMahon-2012
PIK3CA	STAG1	0.01241763774305582	Co-expression	Chen-Brown-2002
ITGA3	FES	0.012345525901764631	Co-expression	Boldrick-Relman-2002; Wu-Garvey-2007
MMP2	FES	0.012265235185623169	Co-expression	Boldrick-Relman-2002
SFN	TFE3	0.012248928658664227	Co-expression	Cheok-Evans-2003
SFN	MAGEA12	0.012185393832623959	Co-expression	Innocenti-Brown-2011
CP	LY6E	0.012178945355117321	Co-expression	Arijs-Rutgeerts-2009
RELA	SLC1A5	0.012178227305412292	Co-expression	Roth-Zlotnik-2006
CDKN1A	SLC1A5	0.01215215865522623	Co-expression	Cheok-Evans-2003
AKT1	SAFB	0.012134041637182236	Co-expression	Smirnov-Cheung-2009
IL6ST	MYB	0.012133976444602013	Co-expression	Bild-Nevins-2006 A
CD3G	GUK1	0.012108877301216125	Co-expression	Ramaswamy-Golub-2001
EGFR	XDH	0.012093901634216309	Co-expression	Burington-Shaughnessy-2008; Smirnov-Cheung-2009
ANXA7	TFE3	0.012093542143702507	Co-expression	Mallon-McKay-2013
PIK3CA	ANXA7	0.012091749347746372	Co-expression	Bild-Nevins-2006 A
LYZ	ENG	0.012078579515218735	Co-expression	Alizadeh-Staudt-2000
MAPK1	NR2C2	0.012021667324006557	Co-expression	Bild-Nevins-2006 A
CDK7	RAB27B	0.012021015398204327	Co-expression	Roth-Zlotnik-2006
EXT2	EIF4G2	0.012017395347356796	Co-expression	Innocenti-Brown-2011
ALDH9A1	UBL3	0.011998574249446392	Co-expression	Burington-Shaughnessy-2008
MYB	GSTA4	0.01199466735124588	Co-expression	Boldrick-Relman-2002
CXCL13	LY6E	0.011972158215939999	Co-expression	Boldrick-Relman-2002
HSD17B3	GTPBP1	0.011951357126235962	Co-expression	Wang-Maris-2006
MCC	SLC19A1	0.01191546581685543	Co-expression	Perou-Botstein-1999
PDGFRA	ENG	0.011900966055691242	Co-expression	Alizadeh-Staudt-2000
PDGFRA	LMOD1	0.011854235082864761	Co-expression	Innocenti-Brown-2011
TOP3B	SLC29A2	0.01184168178588152	Co-expression	Mallon-McKay-2013
EXT2	TFPI2	0.011816814541816711	Co-expression	Perou-Botstein-2000
ERBB2	STAT5B	0.011810936965048313	Co-expression	Alizadeh-Staudt-2000
ATP6V1B1	HSD17B3	0.011809804942458868	Co-expression	Ramaswamy-Golub-2001; Wang-Maris-2006
LMOD1	ST5	0.011785384267568588	Co-expression	Ramaswamy-Golub-2001
PIK3R1	MLLT3	0.01173778623342514	Co-expression	Bahr-Bowler-2013
PDGFB	ITGA3	0.011669309809803963	Co-expression	Innocenti-Brown-2011
XDH	CDH6	0.011637302814051509	Co-expression	Cheok-Evans-2003; Smirnov-Cheung-2009
MAPK1	EXT2	0.011636666022241116	Co-expression	Gysin-McMahon-2012
CCL8	ACVRL1	0.011636065319180489	Co-expression	Mallon-McKay-2013
MAGEA12	SSX3	0.011623337864875793	Co-expression	Burington-Shaughnessy-2008
RBL2	NR2C2	0.011609012261033058	Co-expression	Perou-Botstein-1999
EGF	PARM1	0.011608486529439688	Co-expression	Arijs-Rutgeerts-2009; Kang-Willman-2010
LMOD1	GTPBP1	0.011603660881519318	Co-expression	Rieger-Chu-2004
PDGFRB	SLC1A5	0.011588665656745434	Co-expression	Cheok-Evans-2003
TOPORS	BNIP3L	0.011552455835044384	Co-expression	Kang-Willman-2010
RAB6A	HOXC6	0.011529108509421349	Co-expression	Perou-Botstein-1999
EGF	HOXC6	0.011511209420859814	Co-expression	Roth-Zlotnik-2006
PDGFRA	CDK7	0.011493045836687088	Co-expression	Alizadeh-Staudt-2000
PGF	ISLR	0.011492661200463772	Co-expression	Arijs-Rutgeerts-2009
PIK3CA	RAB6A	0.011484318412840366	Co-expression	Mallon-McKay-2013
TP53	PRMT1	0.011467753909528255	Co-expression	Smirnov-Cheung-2009
PDGFB	SLC1A5	0.011434151791036129	Co-expression	Innocenti-Brown-2011
PDGFRA	MMP2	0.011384562589228153	Co-expression	Alizadeh-Staudt-2000; Chen-Brown-2002
FOXO1	ISLR	0.011367052793502808	Co-expression	Roth-Zlotnik-2006
SLC1A5	MAGEA12	0.011365652084350586	Co-expression	Gysin-McMahon-2012
FGF20	MLLT3	0.011284622363746166	Co-expression	Mallon-McKay-2013
ANXA7	ELL2	0.011268608272075653	Co-expression	Ramaswamy-Golub-2001
SFN	MCC	0.011248428374528885	Co-expression	Alizadeh-Staudt-2000
PIK3R1	ISLR	0.011231061071157455	Co-expression	Perou-Botstein-1999
STAT5B	TCF12	0.011211700737476349	Co-expression	Perou-Botstein-2000
CTNND1	MLLT4	0.011171555146574974	Co-expression	Rieger-Chu-2004
PRMT1	SAFB	0.011151369661092758	Co-expression	Wang-Maris-2006
CCL8	PSG3	0.011141139082610607	Co-expression	Mallon-McKay-2013
STAT5A	MYC	0.011136481538414955	Co-expression	Mallon-McKay-2013
SH2B2	SSX3	0.011133628897368908	Co-expression	Perou-Botstein-2000
MFGE8	ST5	0.011117061600089073	Co-expression	Wang-Maris-2006
PTEN	ANXA7	0.011105921119451523	Co-expression	Innocenti-Brown-2011
MDM2	PGF	0.011065365746617317	Co-expression	Rieger-Chu-2004
ITGA3	MVP	0.010997902601957321	Co-expression	Roth-Zlotnik-2006
ISLR	SCGB2A1	0.010973927564918995	Co-expression	Mallon-McKay-2013
TNFSF18	TP73	0.010963954031467438	Co-expression	Gysin-McMahon-2012
ANXA7	STAG1	0.010962276719510555	Co-expression	Cheok-Evans-2003
PDGFB	XDH	0.010920382104814053	Co-expression	Cheok-Evans-2003; Smirnov-Cheung-2009
GGH	MLLT3	0.010902603156864643	Co-expression	Mallon-McKay-2013
EXT2	EI24	0.010901304893195629	Co-expression	Rieger-Chu-2004
FES	TOP3B	0.010899007320404053	Co-expression	Wang-Maris-2006
EXT2	DAG1	0.010891434736549854	Co-expression	Perou-Botstein-2000
ITGA3	SFN	0.010875040665268898	Co-expression	Alizadeh-Staudt-2000
MLLT3	SCGB2A1	0.010859670117497444	Co-expression	Arijs-Rutgeerts-2009
PDGFRB	HIST1H4I	0.010816794820129871	Co-expression	Rieger-Chu-2004
CCL8	LY6E	0.010798074305057526	Co-expression	Bild-Nevins-2006 A
WNT1	ABCC4	0.01074456237256527	Co-expression	Bild-Nevins-2006 A; Cheok-Evans-2003
TP53	SAFB	0.010698329657316208	Co-expression	Arijs-Rutgeerts-2009
EGF	CFTR	0.010644897818565369	Co-expression	Ramaswamy-Golub-2001
NCOA6	GSTA4	0.010593042708933353	Co-expression	Wang-Maris-2006
ITGA3	TFPI2	0.01057602372020483	Co-expression	Perou-Botstein-2000
GSK3B	EIF4G2	0.010547018609941006	Co-expression	Ramaswamy-Golub-2001
ANXA7	TCF12	0.010533714666962624	Co-expression	Bild-Nevins-2006 A
TNFRSF1B	SLC1A5	0.010466751642525196	Co-expression	Rieger-Chu-2004
FOXO1	ENG	0.010461796075105667	Co-expression	Cheok-Evans-2003
PIK3CA	IL6ST	0.010452242568135262	Co-expression	Alizadeh-Staudt-2000
MYB	MAGEA12	0.010357169434428215	Co-expression	Mallon-McKay-2013
PDGFRA	IGF1	0.010348478332161903	Co-expression	Alizadeh-Staudt-2000
INS	ATP6V1B1	0.010318047599866986	Co-expression	Rieger-Chu-2004; Wang-Maris-2006
FASN	ASNA1	0.010306012816727161	Co-expression	Chen-Brown-2002
AKT1	EXT2	0.010302587412297726	Co-expression	Bahr-Bowler-2013
GSTA4	MLLT3	0.01029661763459444	Co-expression	Wang-Maris-2006
GGH	SLC19A1	0.010286493226885796	Co-expression	Perou-Botstein-1999
SLC1A5	PTGES	0.010283136740326881	Co-expression	Roth-Zlotnik-2006
PDGFRA	CXCL13	0.010270423255860806	Co-expression	Alizadeh-Staudt-2000
PIK3R1	MFGE8	0.010262768715620041	Co-expression	Rieger-Chu-2004
GUK1	TIMP4	0.010249415412545204	Co-expression	Boldrick-Relman-2002
CCL8	PARM1	0.01024269126355648	Co-expression	Wu-Garvey-2007
CXCL13	ELL2	0.0102121252566576	Co-expression	Rieger-Chu-2004
IFNB1	MYBL1	0.010195208713412285	Co-expression	Wu-Garvey-2007
CDK7	ASNA1	0.010193209163844585	Co-expression	Burington-Shaughnessy-2008
SH2B2	MVP	0.010191130451858044	Co-expression	Bahr-Bowler-2013
CP	NEFM	0.010173416696488857	Co-expression	Gysin-McMahon-2012
PIK3CA	MAPK1	0.010157774202525616	Co-expression	Gysin-McMahon-2012
MAPK1	MAGEA12	0.01013332698494196	Co-expression	Burington-Shaughnessy-2008
BAI1	DBC1	0.010122677311301231	Co-expression	Gysin-McMahon-2012; Roth-Zlotnik-2006
PIK3R1	CTSO	0.010093010030686855	Co-expression	Rieger-Chu-2004
CXCL13	SFN	0.010052028112113476	Co-expression	Alizadeh-Staudt-2000
PIK3CA	PIK3R1	0.010037504136562347	Co-expression	Rieger-Chu-2004
ITGA3	HTATIP2	0.010032451711595058	Co-expression	Wang-Maris-2006
ALDH9A1	CTSO	0.010019435547292233	Co-expression	Chen-Brown-2002
IL6	CFTR	0.00998777523636818	Co-expression	Smirnov-Cheung-2009
ITGA3	GTPBP1	0.009964361786842346	Co-expression	Arijs-Rutgeerts-2009
MAGEA12	BRDT	0.009907308965921402	Co-expression	Kang-Willman-2010
CD8B	TNFRSF1B	0.009901680052280426	Co-expression	Chen-Brown-2002
GSK3B	KIT	0.009895014576613903	Co-expression	Kang-Willman-2010
VIPR1	TIMP4	0.009889726527035236	Co-expression	Innocenti-Brown-2011
STAT5A	MAGEA12	0.009848499670624733	Co-expression	Mallon-McKay-2013
ANXA7	MVP	0.009829416871070862	Co-expression	Rieger-Chu-2004; Wang-Maris-2006
PDGFRB	LMOD1	0.00982564315199852	Co-expression	Bild-Nevins-2006 A
FES	TOPORS	0.009786590933799744	Co-expression	Rieger-Chu-2004
PDGFB	MFGE8	0.009758326224982738	Co-expression	Wang-Maris-2006
CXCL13	DBC1	0.009754649363458157	Co-expression	Wu-Garvey-2007
PGF	SFN	0.009706738404929638	Co-expression	Alizadeh-Staudt-2000
TSG101	GUK1	0.009667647071182728	Co-expression	Alizadeh-Staudt-2000
PDCD6	SLC19A1	0.009630206041038036	Co-expression	Burington-Shaughnessy-2008
MVP	ST5	0.009627916850149632	Co-expression	Ramaswamy-Golub-2001
CDK7	NR2C2	0.009622789919376373	Co-expression	Innocenti-Brown-2011
MAGEA12	MYBL1	0.009619608521461487	Co-expression	Kang-Willman-2010
MFGE8	LMOD1	0.009609741158783436	Co-expression	Innocenti-Brown-2011
TSG101	EI24	0.009549071080982685	Co-expression	Wu-Garvey-2007
EXT2	TFE3	0.009539858438074589	Co-expression	Perou-Botstein-2000
LYZ	CXCL13	0.009537508711218834	Co-expression	Alizadeh-Staudt-2000
ACVRL1	ISLR	0.009505877271294594	Co-expression	Cheok-Evans-2003; Perou-Botstein-2000
CCL8	GGH	0.009463313966989517	Co-expression	Wu-Garvey-2007
CDK7	ANXA7	0.009421386756002903	Co-expression	Ramaswamy-Golub-2001
LY6E	CTSO	0.009373878128826618	Co-expression	Innocenti-Brown-2011
FGF20	MAGEA12	0.009320997633039951	Co-expression	Innocenti-Brown-2011
MAPK3	ENG	0.009300727397203445	Co-expression	Innocenti-Brown-2011
TSG101	RAD50	0.009299510158598423	Co-expression	Roth-Zlotnik-2006
INS	PGF	0.009295483119785786	Co-expression	Wang-Maris-2006
HOXC6	RAB27B	0.009284557774662971	Co-expression	Kang-Willman-2010
KIT	PDGFRA	0.009161438792943954	Co-expression	Perou-Botstein-2000
PDGFRB	CTSO	0.00912071019411087	Co-expression	Wang-Maris-2006
FES	NEFM	0.009107683785259724	Co-expression	Wu-Garvey-2007
TOPORS	MLLT3	0.009006326086819172	Co-expression	Bild-Nevins-2006 A
NCOA6	SAFB	0.008996301330626011	Co-expression	Smirnov-Cheung-2009
EIF4G2	HTATIP2	0.00898988451808691	Co-expression	Cheok-Evans-2003
SH2B2	MYBL1	0.008895920822396874	Co-expression	Arijs-Rutgeerts-2009; Boldrick-Relman-2002
ERBB2	BAI1	0.008858953602612019	Co-expression	Burington-Shaughnessy-2008
TNFRSF1B	BNIP3L	0.008820055052638054	Co-expression	Wang-Maris-2006
HTATIP2	PDCD6	0.008789335377514362	Co-expression	Mallon-McKay-2013
ATP6V1B1	ITGA3	0.008775274269282818	Co-expression	Rieger-Chu-2004
MMP2	ENG	0.008765102364122868	Co-expression	Alizadeh-Staudt-2000
MLLT3	CEACAM5	0.008724382147192955	Co-expression	Innocenti-Brown-2011
PDGFB	MMP2	0.00871528871357441	Co-expression	Alizadeh-Staudt-2000
MAPK1	MFI2	0.008679057471454144	Co-expression	Bild-Nevins-2006 A
PDGFRA	FES	0.008664097636938095	Co-expression	Wang-Maris-2006
ANXA7	MCC	0.008639640174806118	Co-expression	Innocenti-Brown-2011
PDGFRB	STAG1	0.008623169735074043	Co-expression	Roth-Zlotnik-2006
TSG101	PDCD6	0.008620943874120712	Co-expression	Wu-Garvey-2007
ITGA3	PRMT1	0.008547520264983177	Co-expression	Alizadeh-Staudt-2000
TFE3	HOXC6	0.008545558899641037	Co-expression	Ramaswamy-Golub-2001
XDH	CFTR	0.008542722091078758	Co-expression	Bild-Nevins-2006 A
MYC	SLC19A1	0.008493749424815178	Co-expression	Burington-Shaughnessy-2008
PIK3R1	IGF1	0.00848557148128748	Co-expression	Perou-Botstein-2000
IL6	PSG1	0.00842982716858387	Co-expression	Cheok-Evans-2003
PDGFRA	LYZ	0.008403603918850422	Co-expression	Alizadeh-Staudt-2000
CD27	RBL2	0.0083977822214365	Co-expression	Boldrick-Relman-2002
MDM2	ASNA1	0.008385722525417805	Co-expression	Chen-Brown-2002
STAT5B	PRMT1	0.008367239497601986	Co-expression	Ramaswamy-Golub-2001
ACVRL1	MFI2	0.008342007175087929	Co-expression	Wang-Maris-2006
FGF20	SLC19A1	0.008320227265357971	Co-expression	Kang-Willman-2010
PDGFRB	SLC19A1	0.008319084532558918	Co-expression	Cheok-Evans-2003
MYBL1	ABCC4	0.008303185924887657	Co-expression	Gysin-McMahon-2012
PIK3R1	TOPORS	0.008295196108520031	Co-expression	Bild-Nevins-2006 A
XDH	HTATIP2	0.008283239789307117	Co-expression	Boldrick-Relman-2002
IGF1	MMP2	0.008281305432319641	Co-expression	Alizadeh-Staudt-2000
PTEN	PDGFRB	0.008265074342489243	Co-expression	Roth-Zlotnik-2006
EI24	CTNND1	0.008230064064264297	Co-expression	Smirnov-Cheung-2009
CDKN1A	PARM1	0.008214803412556648	Co-expression	Gysin-McMahon-2012
PDGFRB	PARM1	0.008195300586521626	Co-expression	Innocenti-Brown-2011
EGF	RAB6A	0.00816102884709835	Co-expression	Kang-Willman-2010
EGFR	ITGA3	0.008119756355881691	Co-expression	Perou-Botstein-2000
ACVRL1	CEACAM5	0.008118490688502789	Co-expression	Arijs-Rutgeerts-2009
NCOA6	CNTRL	0.008101321756839752	Co-expression	Smirnov-Cheung-2009
LY6E	ST5	0.008074022829532623	Co-expression	Innocenti-Brown-2011
ENG	ST5	0.008067243732511997	Co-expression	Wang-Maris-2006
FOXO1	IGF1	0.008064215071499348	Co-expression	Perou-Botstein-2000
TIMP4	PTGES	0.008060990832746029	Co-expression	Burington-Shaughnessy-2008
HIST1H4I	BCAN	0.008060188964009285	Co-expression	Kang-Willman-2010
GSK3B	FASN	0.008046666160225868	Co-expression	Innocenti-Brown-2011
CEACAM5	KLK10	0.008029984310269356	Co-expression	Innocenti-Brown-2011
PDGFB	WNT1	0.008009722456336021	Co-expression	Roth-Zlotnik-2006
ACVRL1	ST5	0.008002793416380882	Co-expression	Alizadeh-Staudt-2000
KIT	ST5	0.007973557338118553	Co-expression	Gysin-McMahon-2012
CCL8	SLC29A2	0.007972278632223606	Co-expression	Ramaswamy-Golub-2001
MMP2	MYB	0.007960068993270397	Co-expression	Chen-Brown-2002
HIST1H4I	AFF2	0.007922513410449028	Co-expression	Kang-Willman-2010
PDGFRA	BNIP3L	0.00791863352060318	Co-expression	Chen-Brown-2002
PDGFB	PSG1	0.007904826663434505	Co-expression	Cheok-Evans-2003
GSK3B	TCF12	0.007901012897491455	Co-expression	Wu-Garvey-2007
ANXA7	SLC1A5	0.007875991053879261	Co-expression	Ramaswamy-Golub-2001
AKT1	NCOA6	0.007779202423989773	Co-expression	Gysin-McMahon-2012
CD70	KLK10	0.007738906424492598	Co-expression	Innocenti-Brown-2011
LHX1	NEFM	0.007728385739028454	Co-expression	Wu-Garvey-2007
WNT1	GUK1	0.007723906543105841	Co-expression	Cheok-Evans-2003
LY6E	SLC19A1	0.007712663616985083	Co-expression	Cheok-Evans-2003
INS	CD70	0.007702847942709923	Co-expression	Roth-Zlotnik-2006
PDGFRB	FOXO1	0.007687786128371954	Co-expression	Roth-Zlotnik-2006
TIMP4	SLC19A1	0.00768307875841856	Co-expression	Cheok-Evans-2003
CD27	BRDT	0.007677070796489716	Co-expression	Gysin-McMahon-2012
CDKN1A	ITGA3	0.007594418246299028	Co-expression	Perou-Botstein-2000
FES	SH2B2	0.007559465244412422	Co-expression	Smirnov-Cheung-2009
ACVRL1	LHX1	0.007524230517446995	Co-expression	Wu-Garvey-2007
FOXO1	MYBL1	0.007494078949093819	Co-expression	Alizadeh-Staudt-2000
AFF2	MFI2	0.007441170047968626	Co-expression	Wang-Maris-2006
TSG101	XDH	0.007435575593262911	Co-expression	Alizadeh-Staudt-2000
TCF12	MLLT3	0.007433443330228329	Co-expression	Rieger-Chu-2004
MMP2	CXCL13	0.007388787344098091	Co-expression	Alizadeh-Staudt-2000
PDGFRA	IL6	0.007372546475380659	Co-expression	Perou-Botstein-2000
OPRD1	PSG1	0.007371888495981693	Co-expression	Wang-Maris-2006
CD47	ANXA7	0.007368577178567648	Co-expression	Innocenti-Brown-2011
TGFA	ST5	0.00735057145357132	Co-expression	Alizadeh-Staudt-2000
PGF	PTGES	0.007348459213972092	Co-expression	Burington-Shaughnessy-2008
PDGFRA	TFPI2	0.007339098956435919	Co-expression	Chen-Brown-2002
LYZ	MMP2	0.0073253619484603405	Co-expression	Alizadeh-Staudt-2000
MFGE8	WNT1	0.0073210508562624454	Co-expression	Roth-Zlotnik-2006
ANXA7	CTNND1	0.007301985286176205	Co-expression	Chen-Brown-2002
ATP6V1B1	HOXC6	0.007301545701920986	Co-expression	Rieger-Chu-2004
TNFRSF18	MYB	0.007300078868865967	Co-expression	Mallon-McKay-2013
MCC	ST5	0.007299515418708324	Co-expression	Alizadeh-Staudt-2000
ITGA3	WNT1	0.00728957075625658	Co-expression	Cheok-Evans-2003
CD27	ST8SIA2	0.007277235388755798	Co-expression	Gysin-McMahon-2012
KIT	TOPORS	0.007275386713445187	Co-expression	Mallon-McKay-2013
MAPK3	RELA	0.007275360636413097	Co-expression	Ramaswamy-Golub-2001
GGH	SSX3	0.0072682942263782024	Co-expression	Burington-Shaughnessy-2008
WNT1	SLC19A1	0.00724840210750699	Co-expression	Roth-Zlotnik-2006
EIF4G2	PBX3	0.007239123340696096	Co-expression	Mallon-McKay-2013
PDGFB	ENG	0.007223126012831926	Co-expression	Wang-Maris-2006
PSG1	PARM1	0.007221546024084091	Co-expression	Cheok-Evans-2003
UBL3	RAB6A	0.007218680810183287	Co-expression	Chen-Brown-2002
PGF	ST5	0.00718180276453495	Co-expression	Alizadeh-Staudt-2000
WNT1	CPN2	0.007169073913246393	Co-expression	Wang-Maris-2006
TNFSF18	PSG3	0.007149146869778633	Co-expression	Roth-Zlotnik-2006
EGF	INS	0.007145102601498365	Co-expression	Gysin-McMahon-2012
FOXO1	CXCL13	0.0071256947703659534	Co-expression	Boldrick-Relman-2002
ERBB2	ATP6V1B1	0.007117958273738623	Co-expression	Wang-Maris-2006
CD47	RAB6A	0.007114468142390251	Co-expression	Chen-Brown-2002
PRMT1	FASN	0.007099147420376539	Co-expression	Wang-Maris-2006
FASN	ACVRL1	0.007071207277476788	Co-expression	Arijs-Rutgeerts-2009
STAT5A	TNFRSF18	0.007066554855555296	Co-expression	Mallon-McKay-2013
PDGFRB	PBX3	0.007062369491904974	Co-expression	Gysin-McMahon-2012
CP	UBL3	0.007052780594676733	Co-expression	Gysin-McMahon-2012
PDGFRA	ELL2	0.007043491117656231	Co-expression	Wu-Garvey-2007
MYC	PRMT1	0.0070405881851911545	Co-expression	Cheok-Evans-2003
PSG1	MAGEA12	0.007032604888081551	Co-expression	Rieger-Chu-2004
IL6ST	CP	0.007031405344605446	Co-expression	Chen-Brown-2002
ITGA3	GUK1	0.00702259037643671	Co-expression	Mallon-McKay-2013
PSG1	SCGB2A1	0.007018887437880039	Co-expression	Wang-Maris-2006
HIST1H4I	MCC	0.00700279651209712	Co-expression	Kang-Willman-2010
MFGE8	ISLR	0.006992016918957233	Co-expression	Wang-Maris-2006
ASNA1	MVP	0.006975401192903519	Co-expression	Arijs-Rutgeerts-2009
LHX1	ST8SIA2	0.00692509301006794	Co-expression	Innocenti-Brown-2011
PDGFRB	NCOA6	0.006910355761647224	Co-expression	Smirnov-Cheung-2009
ACVRL1	LMOD1	0.00689962413161993	Co-expression	Wang-Maris-2006
TNFRSF1B	CD3G	0.006867530755698681	Co-expression	Bild-Nevins-2006 A
CD70	SFN	0.006859301123768091	Co-expression	Innocenti-Brown-2011
HOXC6	MCPH1	0.006838976871222258	Co-expression	Kang-Willman-2010
PRMT1	XDH	0.006826822180300951	Co-expression	Alizadeh-Staudt-2000
AKT1	LY6E	0.0068060229532420635	Co-expression	Ramaswamy-Golub-2001
XDH	PSG1	0.006715742638334632	Co-expression	Cheok-Evans-2003; Rieger-Chu-2004
PDGFRB	CDH6	0.006714759860187769	Co-expression	Innocenti-Brown-2011
EXT2	PBX3	0.006642838474363089	Co-expression	Smirnov-Cheung-2009
STAG1	ZNF670	0.006635610014200211	Co-expression	Innocenti-Brown-2011
KIT	ATP6V1B1	0.006592125166207552	Co-expression	Wang-Maris-2006
OPRD1	GTPBP1	0.0065476843155920506	Co-expression	Roth-Zlotnik-2006
GSTA4	ST8SIA2	0.006537006236612797	Co-expression	Smirnov-Cheung-2009
KIT	LMOD1	0.006493288092315197	Co-expression	Wang-Maris-2006
MAPK3	PSG3	0.006487144622951746	Co-expression	Ramaswamy-Golub-2001
ENG	SLC1A5	0.006374616641551256	Co-expression	Innocenti-Brown-2011
MAGEA12	CEACAM5	0.006360377185046673	Co-expression	Innocenti-Brown-2011
MFGE8	CXCL13	0.006359464023262262	Co-expression	Arijs-Rutgeerts-2009
CD8B	MAGEA12	0.006343655753880739	Co-expression	Ramaswamy-Golub-2001
PDGFRA	ST5	0.006322200410068035	Co-expression	Alizadeh-Staudt-2000
PARM1	CEACAM5	0.006296526174992323	Co-expression	Arijs-Rutgeerts-2009
GGH	CFTR	0.006241884082555771	Co-expression	Arijs-Rutgeerts-2009
STAT5A	MVP	0.006220166105777025	Co-expression	Rieger-Chu-2004
MAPK3	MFGE8	0.006202253513038158	Co-expression	Ramaswamy-Golub-2001
CDH17	KLK10	0.006182805635035038	Co-expression	Gysin-McMahon-2012
EXT2	ASNA1	0.006180388852953911	Co-expression	Bahr-Bowler-2013
CNTRL	ABCC4	0.006151294335722923	Co-expression	Wu-Garvey-2007
HIST1H4I	XDH	0.006132558919489384	Co-expression	Kang-Willman-2010
NR2C2	TCF12	0.006112572271376848	Co-expression	Rieger-Chu-2004
BAI1	LHX1	0.006106256041675806	Co-expression	Innocenti-Brown-2011
TP53	ASNA1	0.006090507376939058	Co-expression	Innocenti-Brown-2011
PSG1	KLK10	0.0060868714936077595	Co-expression	Wang-Maris-2006
WNT1	CEACAM5	0.00608430989086628	Co-expression	Cheok-Evans-2003
LYZ	CDH17	0.006084301508963108	Co-expression	Gysin-McMahon-2012
MFI2	KLK10	0.00607422785833478	Co-expression	Wang-Maris-2006
FGF20	CEACAM5	0.006064014509320259	Co-expression	Innocenti-Brown-2011
BRDT	RAB27B	0.0060169268399477005	Co-expression	Innocenti-Brown-2011
EXT2	ISLR	0.006015799939632416	Co-expression	Roth-Zlotnik-2006
EXT2	ITGA3	0.0060076527297496796	Co-expression	Perou-Botstein-2000
MDM2	PSG1	0.0060050697065889835	Co-expression	Bild-Nevins-2006 A
LYZ	CD8B	0.0059849913232028484	Co-expression	Perou-Botstein-2000
MVP	PARM1	0.005984898656606674	Co-expression	Wang-Maris-2006
IGF1	CD27	0.005974613130092621	Co-expression	Arijs-Rutgeerts-2009
LYZ	CP	0.005972943268716335	Co-expression	Perou-Botstein-2000
PDGFRB	MFGE8	0.005933057516813278	Co-expression	Wang-Maris-2006
HSD17B3	BRDT	0.005931685212999582	Co-expression	Mallon-McKay-2013
FASN	ABCC4	0.005887313280254602	Co-expression	Rieger-Chu-2004
IL6ST	CD27	0.005884141195565462	Co-expression	Arijs-Rutgeerts-2009
MMP2	OPRD1	0.005854267627000809	Co-expression	Roth-Zlotnik-2006
IL6	MVP	0.005838461685925722	Co-expression	Rieger-Chu-2004
STAT5A	CD27	0.005822096019983292	Co-expression	Bild-Nevins-2006 A
EGF	CDH6	0.005788879469037056	Co-expression	Burington-Shaughnessy-2008
TNFSF18	ST8SIA2	0.005767202004790306	Co-expression	Roth-Zlotnik-2006
XDH	HSD17B3	0.005741344764828682	Co-expression	Bild-Nevins-2006 A
MYB	GGH	0.005730926990509033	Co-expression	Arijs-Rutgeerts-2009
MVP	DAG1	0.0057011074386537075	Co-expression	Rieger-Chu-2004
BAI1	SSX3	0.0056241038255393505	Co-expression	Gysin-McMahon-2012
ERBB2	VIPR1	0.0056128776632249355	Co-expression	Arijs-Rutgeerts-2009
PRMT1	CDK16	0.0056052557192742825	Co-expression	Chen-Brown-2002
PDGFRB	PGF	0.005583871155977249	Co-expression	Arijs-Rutgeerts-2009
ATP6V1B1	CDH6	0.005567870102822781	Co-expression	Burington-Shaughnessy-2008
MMP2	ST5	0.005538553930819035	Co-expression	Alizadeh-Staudt-2000
CD8B	ITGA3	0.005519153084605932	Co-expression	Ramaswamy-Golub-2001
TNFSF18	AFF2	0.005476683843880892	Co-expression	Roth-Zlotnik-2006
STAT5B	SH2B2	0.005447309464216232	Co-expression	Arijs-Rutgeerts-2009
EGF	ACVRL1	0.005423250608146191	Co-expression	Burington-Shaughnessy-2008
MFGE8	ENG	0.00541919469833374	Co-expression	Wang-Maris-2006
WNT1	FES	0.005390923470258713	Co-expression	Burington-Shaughnessy-2008
STAG1	GGH	0.005368523299694061	Co-expression	Arijs-Rutgeerts-2009
WNT1	LHX1	0.0053665307350456715	Co-expression	Wu-Garvey-2007
WNT1	LMOD1	0.005340163130313158	Co-expression	Rieger-Chu-2004
PIK3CA	PRMT1	0.005311787128448486	Co-expression	Ramaswamy-Golub-2001
ASNA1	TOP3B	0.005308327730745077	Co-expression	Ramaswamy-Golub-2001
FES	MVP	0.005268861539661884	Co-expression	Kang-Willman-2010
PDCD6	MYBL1	0.005240900442004204	Co-expression	Boldrick-Relman-2002
ATP6V1B1	KLK10	0.005186790134757757	Co-expression	Wang-Maris-2006
FGF20	CD70	0.005176596809178591	Co-expression	Innocenti-Brown-2011
FOXO1	TNFRSF1B	0.005144493188709021	Co-expression	Bild-Nevins-2006 A
MDM2	RAB6A	0.005133789964020252	Co-expression	Chen-Brown-2002
BAI1	AFF2	0.00505585502833128	Co-expression	Gysin-McMahon-2012
PDGFRB	TNFRSF1B	0.005054031033068895	Co-expression	Gysin-McMahon-2012
ASNA1	CDK16	0.005033884663134813	Co-expression	Chen-Brown-2002
STAT5B	CPN2	0.004941699095070362	Co-expression	Chen-Brown-2002
PDGFRB	BNIP3L	0.004914720077067614	Co-expression	Innocenti-Brown-2011
PIK3R1	TCF12	0.004909917246550322	Co-expression	Rieger-Chu-2004
PSG1	CDH6	0.004905638284981251	Co-expression	Burington-Shaughnessy-2008
PDGFRB	MCC	0.004881937522441149	Co-expression	Arijs-Rutgeerts-2009
TP53	AKT1	0.004789056722074747	Co-expression	Innocenti-Brown-2011
ISLR	ENG	0.004749565850943327	Co-expression	Wang-Maris-2006
ITGA3	MFI2	0.004739947151392698	Co-expression	Boldrick-Relman-2002
CXCL13	CD3G	0.004714681301265955	Co-expression	Roth-Zlotnik-2006
CDK7	TSG101	0.0047093601897358894	Co-expression	Roth-Zlotnik-2006
EGF	LMOD1	0.00470728287473321	Co-expression	Burington-Shaughnessy-2008
LMOD1	KLK10	0.004697907716035843	Co-expression	Wang-Maris-2006
PIK3R1	PBX3	0.004695556126534939	Co-expression	Smirnov-Cheung-2009
FES	HSD17B3	0.004629682283848524	Co-expression	Ramaswamy-Golub-2001
ITGA3	ISLR	0.004626435227692127	Co-expression	Cheok-Evans-2003
EI24	EIF4G2	0.0045756991021335125	Co-expression	Mallon-McKay-2013
MAPK3	ITGA3	0.0045424168929457664	Co-expression	Boldrick-Relman-2002
PRMT1	TOP3B	0.004533681087195873	Co-expression	Rieger-Chu-2004
PDGFB	SH2B2	0.004490964114665985	Co-expression	Arijs-Rutgeerts-2009
MAPK1	WNT1	0.004445192404091358	Co-expression	Wang-Maris-2006
MFGE8	CD27	0.004444808233529329	Co-expression	Arijs-Rutgeerts-2009
TP73	LHX1	0.004442878067493439	Co-expression	Innocenti-Brown-2011
CASP9	ITGA3	0.004397755488753319	Co-expression	Boldrick-Relman-2002
ATP6V1B1	BAI1	0.004386172397062182	Co-expression	Burington-Shaughnessy-2008; Wang-Maris-2006
MFGE8	MYBL1	0.0043824766762554646	Co-expression	Gysin-McMahon-2012
MAP2K2	ITGA3	0.004368798341602087	Co-expression	Boldrick-Relman-2002
BCAN	XDH	0.004338589496910572	Co-expression	Smirnov-Cheung-2009
WNT1	MAGEA12	0.004312047269195318	Co-expression	Cheok-Evans-2003
EGF	NEFM	0.0042936899699270725	Co-expression	Burington-Shaughnessy-2008
INS	BAI1	0.004286127630621195	Co-expression	Wang-Maris-2006
WNT1	BRDT	0.004234550055116415	Co-expression	Burington-Shaughnessy-2008
IGF1	CTSO	0.0041944351978600025	Co-expression	Perou-Botstein-2000
RELA	SH2B2	0.004184873308986425	Co-expression	Arijs-Rutgeerts-2009
CXCL13	CNTRL	0.004178030416369438	Co-expression	Wu-Garvey-2007
MVP	ENG	0.004159752279520035	Co-expression	Wang-Maris-2006
PDGFRB	IGF1	0.0041481428779661655	Co-expression	Roth-Zlotnik-2006
SH2B2	TFE3	0.004143472295254469	Co-expression	Arijs-Rutgeerts-2009
MAPK3	VIPR1	0.004129619337618351	Co-expression	Arijs-Rutgeerts-2009
WNT1	TOP3B	0.004115482792258263	Co-expression	Bild-Nevins-2006 A
ITGA3	EI24	0.004092967137694359	Co-expression	Boldrick-Relman-2002
CCL8	MYBL1	0.004058920778334141	Co-expression	Boldrick-Relman-2002
XDH	LMOD1	0.004024306777864695	Co-expression	Wang-Maris-2006
PSG1	MYBL1	0.0039898608811199665	Co-expression	Bild-Nevins-2006 A
MYBL1	HOXC6	0.003979729954153299	Co-expression	Gysin-McMahon-2012
PGF	LHX1	0.003940795082598925	Co-expression	Innocenti-Brown-2011
SH2B2	TNFRSF18	0.003936689347028732	Co-expression	Arijs-Rutgeerts-2009
WNT1	CDH6	0.003933305852115154	Co-expression	Bild-Nevins-2006 A
PSG1	HSD17B3	0.003910451661795378	Co-expression	Burington-Shaughnessy-2008
CD70	ISLR	0.003828715765848756	Co-expression	Cheok-Evans-2003
PDGFRB	ST5	0.0037531417328864336	Co-expression	Roth-Zlotnik-2006
VIPR1	MLLT4	0.0037348296027630568	Co-expression	Arijs-Rutgeerts-2009
EGF	PGF	0.0036761178635060787	Co-expression	Burington-Shaughnessy-2008
EGF	PSG1	0.003671277780085802	Co-expression	Bild-Nevins-2006 A
ANXA7	RAB6A	0.0036164941266179085	Co-expression	Chen-Brown-2002
EGF	MDM2	0.0036155323032289743	Co-expression	Burington-Shaughnessy-2008
CCL8	XDH	0.0036095271352678537	Co-expression	Smirnov-Cheung-2009
LYZ	MYBL1	0.003579735057428479	Co-expression	Boldrick-Relman-2002
MAPK3	LY6E	0.0035790482070297003	Co-expression	Ramaswamy-Golub-2001
XDH	PSG3	0.0035714495461434126	Co-expression	Smirnov-Cheung-2009
ISLR	TFE3	0.003551030531525612	Co-expression	Cheok-Evans-2003
EIF4G2	STAG1	0.0035349815152585506	Co-expression	Mallon-McKay-2013
PSG1	CPN2	0.003517833072692156	Co-expression	Bild-Nevins-2006 A
CDH17	ALDH9A1	0.003511549439281225	Co-expression	Arijs-Rutgeerts-2009
EGF	CTSO	0.0035073193721473217	Co-expression	Burington-Shaughnessy-2008
CTSO	PBX3	0.003464971436187625	Co-expression	Smirnov-Cheung-2009
PSG1	RAB27B	0.0034372354857623577	Co-expression	Burington-Shaughnessy-2008
WNT1	CDH17	0.0033629578538239002	Co-expression	Bild-Nevins-2006 A
PDGFRA	ISLR	0.0033435833174735308	Co-expression	Perou-Botstein-2000
WNT1	IFNB1	0.003319468814879656	Co-expression	Roth-Zlotnik-2006
HIST1H4I	ST5	0.0031829397194087505	Co-expression	Kang-Willman-2010
PIK3R1	VIPR1	0.003110599471256137	Co-expression	Arijs-Rutgeerts-2009
MAPK3	AKT1	0.0031048536766320467	Co-expression	Ramaswamy-Golub-2001
PSG1	SSX3	0.003102571005001664	Co-expression	Bild-Nevins-2006 A
ITGA3	MYB	0.003094482934102416	Co-expression	Boldrick-Relman-2002
EGF	ATP6V1B1	0.0030513698584400117	Co-expression	Burington-Shaughnessy-2008; Wang-Maris-2006
WNT1	CD70	0.0030486469622701406	Co-expression	Bild-Nevins-2006 A
TNFRSF1B	CD27	0.0030440515838563442	Co-expression	Bild-Nevins-2006 A
HIST1H4I	BAI1	0.003030821681022644	Co-expression	Gysin-McMahon-2012
PIK3R1	ATP6V1B1	0.0029934931080788374	Co-expression	Burington-Shaughnessy-2008
VIPR1	HSD17B3	0.0028705629520118237	Co-expression	Arijs-Rutgeerts-2009
VIPR1	PSG1	0.002851911587640643	Co-expression	Burington-Shaughnessy-2008
FES	LHX1	0.0028073303401470184	Co-expression	Wu-Garvey-2007
ACVRL1	PARM1	0.0027646468952298164	Co-expression	Arijs-Rutgeerts-2009
WNT1	XDH	0.0027344812406226993	Co-expression	Bild-Nevins-2006 A; Burington-Shaughnessy-2008
TNFSF18	XDH	0.002698266878724098	Co-expression	Smirnov-Cheung-2009
MAPK3	TFE3	0.002644387073814869	Co-expression	Ramaswamy-Golub-2001
ISLR	MFI2	0.002643069252371788	Co-expression	Cheok-Evans-2003
CD3G	XDH	0.002569819102063775	Co-expression	Smirnov-Cheung-2009
TSG101	EIF4G2	0.0025454480201005936	Co-expression	Mallon-McKay-2013
ISLR	CTSO	0.002537412103265524	Co-expression	Perou-Botstein-2000
ATP6V1B1	TGFA	0.0025284476578235626	Co-expression	Wang-Maris-2006
CD27	CNTRL	0.002523333765566349	Co-expression	Arijs-Rutgeerts-2009
VIPR1	ALDH9A1	0.002460395684465766	Co-expression	Arijs-Rutgeerts-2009
EIF4G2	PDCD6	0.0023908186703920364	Co-expression	Cheok-Evans-2003
SLC1A5	GGH	0.002328278496861458	Co-expression	Arijs-Rutgeerts-2009
ATP6V1B1	CP	0.002119090873748064	Co-expression	Burington-Shaughnessy-2008
STAT5A	SH2B2	0.002106546424329281	Co-expression	Arijs-Rutgeerts-2009
BAI1	NR2C2	0.002087751869112253	Co-expression	Gysin-McMahon-2012
ISLR	CP	0.0020831532310694456	Co-expression	Cheok-Evans-2003
XDH	ST8SIA2	0.00202676048502326	Co-expression	Smirnov-Cheung-2009
EGF	PTGES	0.0019071397837251425	Co-expression	Burington-Shaughnessy-2008
ANXA7	GGH	0.0017424330580979586	Co-expression	Arijs-Rutgeerts-2009
HIST1H4I	CDH17	0.001738570281304419	Co-expression	Kang-Willman-2010
VIPR1	CDH17	0.001529583241790533	Co-expression	Arijs-Rutgeerts-2009
HIST1H4I	OPRD1	0.0014183493331074715	Co-expression	Roth-Zlotnik-2006
FGF20	HIST1H4I	0.0012099596206098795	Co-expression	Kang-Willman-2010
XDH	ISLR	0.001154242898337543	Co-expression	Cheok-Evans-2003
XDH	MCC	0.0011009459849447012	Co-expression	Smirnov-Cheung-2009
STAT5B	STAT5A	0.03707068786025047	Co-localization	Johnson-Shoemaker-2003
PTEN	CD47	0.03081308864057064	Co-localization	Schadt-Shoemaker-2004
CTNND1	MLLT4	0.027100807055830956	Co-localization	Johnson-Shoemaker-2003
STAT5B	ZNF670	0.02660854160785675	Co-localization	Johnson-Shoemaker-2003
IL6	ITGA3	0.02572076115757227	Co-localization	Johnson-Shoemaker-2003; Schadt-Shoemaker-2004
ERBB2	DAG1	0.02571224607527256	Co-localization	Johnson-Shoemaker-2003
ERBB2	CTNND1	0.02515547163784504	Co-localization	Johnson-Shoemaker-2003
WNT1	TNFRSF1B	0.0248250849545002	Co-localization	Johnson-Shoemaker-2003
PTEN	CTNND1	0.023762162774801254	Co-localization	Schadt-Shoemaker-2004
GSK3B	NCOA6	0.023719489574432373	Co-localization	Johnson-Shoemaker-2003
IFNB1	PRMT1	0.023488711565732956	Co-localization	Schadt-Shoemaker-2004
PTEN	IFNB1	0.0225062295794487	Co-localization	Schadt-Shoemaker-2004
IFNB1	CD47	0.02159545011818409	Co-localization	Schadt-Shoemaker-2004
GSK3B	NR2C2	0.02152818627655506	Co-localization	Johnson-Shoemaker-2003
ACVRL1	ENG	0.02149992063641548	Co-localization	Johnson-Shoemaker-2003
WNT1	KLK10	0.021458184346556664	Co-localization	Johnson-Shoemaker-2003
MFGE8	MCC	0.0213223397731781	Co-localization	Johnson-Shoemaker-2003
ITGA3	TFE3	0.020851751789450645	Co-localization	Johnson-Shoemaker-2003
MLLT3	ST8SIA2	0.019879259169101715	Co-localization	Johnson-Shoemaker-2003
EGF	ATP6V1B1	0.018980201333761215	Co-localization	Schadt-Shoemaker-2004
KIT	EXT2	0.018645066767930984	Co-localization	Schadt-Shoemaker-2004
PTEN	CD27	0.018023191951215267	Co-localization	Johnson-Shoemaker-2003; Schadt-Shoemaker-2004
CP	CTSO	0.017970966175198555	Co-localization	Schadt-Shoemaker-2004
CD70	IFNB1	0.01779201813042164	Co-localization	Schadt-Shoemaker-2004
PTEN	CD70	0.017572324723005295	Co-localization	Schadt-Shoemaker-2004
FES	ENG	0.01678861863911152	Co-localization	Schadt-Shoemaker-2004
TFE3	HOXC6	0.016504425555467606	Co-localization	Johnson-Shoemaker-2003
FES	TNFRSF1B	0.016301549971103668	Co-localization	Schadt-Shoemaker-2004
CDKN1A	FES	0.015790216624736786	Co-localization	Schadt-Shoemaker-2004
EGF	CFTR	0.015628328546881676	Co-localization	Johnson-Shoemaker-2003
EXT2	ITGA3	0.015491140075027943	Co-localization	Schadt-Shoemaker-2004
PDGFRB	MCC	0.015203744173049927	Co-localization	Johnson-Shoemaker-2003
INS	CFTR	0.015053795650601387	Co-localization	Johnson-Shoemaker-2003
IL6	ANXA7	0.014859330840408802	Co-localization	Schadt-Shoemaker-2004
EXT2	ATP6V1B1	0.014809676446020603	Co-localization	Schadt-Shoemaker-2004
STAT5A	MYB	0.014809299260377884	Co-localization	Johnson-Shoemaker-2003
CD70	CD47	0.014680425636470318	Co-localization	Schadt-Shoemaker-2004
MYB	NCOA6	0.014596948400139809	Co-localization	Johnson-Shoemaker-2003
ITGA3	ALDH9A1	0.014445309527218342	Co-localization	Schadt-Shoemaker-2004
PDGFRA	PDGFRB	0.01444157026708126	Co-localization	Johnson-Shoemaker-2003
NR2C2	USP32	0.014405875466763973	Co-localization	Johnson-Shoemaker-2003
MYB	ZNF670	0.014061438851058483	Co-localization	Johnson-Shoemaker-2003
PDGFRB	CTSO	0.013662722893059254	Co-localization	Johnson-Shoemaker-2003
CD3G	TCF12	0.013648896478116512	Co-localization	Johnson-Shoemaker-2003
CD70	PRMT1	0.013217016123235226	Co-localization	Schadt-Shoemaker-2004
ATP6V1B1	EIF4G2	0.012981366366147995	Co-localization	Schadt-Shoemaker-2004
MFGE8	ST5	0.012403816916048527	Co-localization	Johnson-Shoemaker-2003
MYB	TCF12	0.012117705307900906	Co-localization	Johnson-Shoemaker-2003
CDKN1A	TP73	0.011897487565875053	Co-localization	Johnson-Shoemaker-2003
PGF	PSG3	0.011845194734632969	Co-localization	Johnson-Shoemaker-2003
PDGFRB	ENG	0.01173967495560646	Co-localization	Johnson-Shoemaker-2003
SH2B2	CD27	0.01170925423502922	Co-localization	Johnson-Shoemaker-2003
SLC1A5	GGH	0.011590528301894665	Co-localization	Johnson-Shoemaker-2003
PGF	TFPI2	0.011450493708252907	Co-localization	Johnson-Shoemaker-2003
CD27	CD47	0.011444584466516972	Co-localization	Schadt-Shoemaker-2004
FGF20	SLC1A5	0.011366213671863079	Co-localization	Johnson-Shoemaker-2003
RBL2	CNTRL	0.01134493388235569	Co-localization	Johnson-Shoemaker-2003
CNTRL	MCPH1	0.011163783259689808	Co-localization	Johnson-Shoemaker-2003
PDGFB	PSG3	0.010943795554339886	Co-localization	Johnson-Shoemaker-2003
GGH	HTATIP2	0.010935967788100243	Co-localization	Johnson-Shoemaker-2003
CDKN1A	LY6E	0.010864652693271637	Co-localization	Johnson-Shoemaker-2003
STAT5A	CD3G	0.010834988206624985	Co-localization	Johnson-Shoemaker-2003
FGF20	HTATIP2	0.010790119878947735	Co-localization	Johnson-Shoemaker-2003
CDH17	CEACAM5	0.010594137012958527	Co-localization	Johnson-Shoemaker-2003
SLC1A5	KLK10	0.010449452325701714	Co-localization	Johnson-Shoemaker-2003
CASP9	CDK7	0.010404487140476704	Co-localization	Schadt-Shoemaker-2004
CD3G	ZNF670	0.010373580269515514	Co-localization	Johnson-Shoemaker-2003
CDKN1A	MLLT4	0.010285004042088985	Co-localization	Johnson-Shoemaker-2003
EGFR	PGF	0.010256309993565083	Co-localization	Johnson-Shoemaker-2003
CD27	ENG	0.010208135470747948	Co-localization	Schadt-Shoemaker-2004
MFGE8	ISLR	0.010160026140511036	Co-localization	Johnson-Shoemaker-2003
TP53	WNT1	0.009988152422010899	Co-localization	Johnson-Shoemaker-2003
ITGA3	ANXA7	0.009822440333664417	Co-localization	Schadt-Shoemaker-2004
PRMT1	RAD50	0.009744348004460335	Co-localization	Johnson-Shoemaker-2003
TNFRSF1B	SLC1A5	0.009617527015507221	Co-localization	Johnson-Shoemaker-2003
ITGA3	HTATIP2	0.009437544271349907	Co-localization	Johnson-Shoemaker-2003
TNFRSF1B	HTATIP2	0.009314030408859253	Co-localization	Johnson-Shoemaker-2003
CD27	IFNB1	0.009264434687793255	Co-localization	Schadt-Shoemaker-2004
CD27	CD70	0.009228024631738663	Co-localization	Schadt-Shoemaker-2004
CD3G	MYB	0.009130165912210941	Co-localization	Johnson-Shoemaker-2003
PDGFRA	MMP2	0.008993330411612988	Co-localization	Johnson-Shoemaker-2003
PDGFB	EGFR	0.008984493091702461	Co-localization	Johnson-Shoemaker-2003
CASP9	GSTA4	0.008773630484938622	Co-localization	Johnson-Shoemaker-2003
EXT2	PSG3	0.008601334877312183	Co-localization	Johnson-Shoemaker-2003
CD27	CD3G	0.00844271294772625	Co-localization	Schadt-Shoemaker-2004
GSTA4	PBX3	0.008377601392567158	Co-localization	Johnson-Shoemaker-2003
PDGFRA	LMOD1	0.008341551758348942	Co-localization	Johnson-Shoemaker-2003
MCC	LMOD1	0.008036126382648945	Co-localization	Johnson-Shoemaker-2003
ISLR	ST5	0.007958373054862022	Co-localization	Johnson-Shoemaker-2003
SCGB2A1	HOXC6	0.00785504188388586	Co-localization	Johnson-Shoemaker-2003
EXT2	TFPI2	0.007649527862668037	Co-localization	Johnson-Shoemaker-2003
EGFR	EXT2	0.0074349818751215935	Co-localization	Johnson-Shoemaker-2003
MMP2	MCC	0.00727841118350625	Co-localization	Johnson-Shoemaker-2003
TNFSF18	DBC1	0.007268269546329975	Co-localization	Johnson-Shoemaker-2003
MMP2	CTSO	0.006920112296938896	Co-localization	Johnson-Shoemaker-2003
MFGE8	MMP2	0.006656463723629713	Co-localization	Johnson-Shoemaker-2003
MMP2	CTNND1	0.0063196225091814995	Co-localization	Johnson-Shoemaker-2003
SLC1A5	HTATIP2	0.006010068114846945	Co-localization	Johnson-Shoemaker-2003
TFPI2	PSG3	0.005669264122843742	Co-localization	Johnson-Shoemaker-2003
EGFR	PSG3	0.005262444261461496	Co-localization	Johnson-Shoemaker-2003
LMOD1	ST5	0.005118898116052151	Co-localization	Johnson-Shoemaker-2003
MMP2	ST5	0.005100436042994261	Co-localization	Johnson-Shoemaker-2003
EGFR	TFPI2	0.005031642969697714	Co-localization	Johnson-Shoemaker-2003
PDGFRB	MMP2	0.004962303675711155	Co-localization	Johnson-Shoemaker-2003
MMP2	ISLR	0.0036766405683010817	Co-localization	Johnson-Shoemaker-2003
MMP2	LMOD1	0.003060205839574337	Co-localization	Johnson-Shoemaker-2003
GSK3B	TP53	0.16303327679634094	Genetic&nbsp;interactions	BIOGRID-SMALL-SCALE-STUDIES
TNFSF18	TNFRSF18	1.0	Pathway	Wu-Stein-2010
CD27	CD70	1.0	Pathway	Wu-Stein-2010
PDGFB	PDGFRB	0.7342129442840815	Pathway	PATHWAYCOMMONS-NCI_NATURE; PATHWAYCOMMONS-REACTOME; Wu-Stein-2010
KIT	SH2B2	0.6274808496236801	Pathway	PATHWAYCOMMONS-CELL_MAP; PATHWAYCOMMONS-REACTOME; Wu-Stein-2010
PDGFRB	SH2B2	0.5379098020493984	Pathway	PATHWAYCOMMONS-IMID; Wu-Stein-2010
CASP9	MAPK3	0.4813860449939966	Pathway	PATHWAYCOMMONS-CELL_MAP; Wu-Stein-2010
TP53	MYB	0.3628394901752472	Pathway	PATHWAYCOMMONS-REACTOME
STAT5B	STAT5A	0.31131829461082816	Pathway	PATHWAYCOMMONS-CELL_MAP; Wu-Stein-2010
MAP2K2	MAPK1	0.2802469772286713	Pathway	PATHWAYCOMMONS-REACTOME; Wu-Stein-2010
ERBB2	TGFA	0.1856049820780754	Pathway	PATHWAYCOMMONS-NCI_NATURE; Wu-Stein-2010
PIK3CA	EGFR	0.11911678325850517	Pathway	PATHWAYCOMMONS-REACTOME; Wu-Stein-2010
TP53	BNIP3L	0.11804187297821045	Pathway	PATHWAYCOMMONS-NCI_NATURE
PTEN	PDGFRB	0.11143521219491959	Pathway	PATHWAYCOMMONS-NCI_NATURE; Wu-Stein-2010
TP53	EI24	0.11060363799333572	Pathway	Wu-Stein-2010
TP53	BAI1	0.11060363799333572	Pathway	Wu-Stein-2010
PDGFB	PTEN	0.10957209020853043	Pathway	PATHWAYCOMMONS-NCI_NATURE
INS	SH2B2	0.09796216897666454	Pathway	PATHWAYCOMMONS-NCI_NATURE; Wu-Stein-2010
EGFR	TGFA	0.09307653084397316	Pathway	PATHWAYCOMMONS-NCI_NATURE; Wu-Stein-2010
PIK3CA	EGF	0.09260877943597734	Pathway	PATHWAYCOMMONS-REACTOME; Wu-Stein-2010
MAPK3	IGF1	0.09062875062227249	Pathway	PATHWAYCOMMONS-NCI_NATURE
PDGFRB	MLLT4	0.08884798735380173	Pathway	PATHWAYCOMMONS-NCI_NATURE; Wu-Stein-2010
KIT	PIK3R1	0.08872807724401355	Pathway	PATHWAYCOMMONS-CELL_MAP; Wu-Stein-2010
KIT	PIK3CA	0.087908158544451	Pathway	PATHWAYCOMMONS-REACTOME; Wu-Stein-2010
EGFR	MAPK1	0.08549758105073124	Pathway	PATHWAYCOMMONS-CELL_MAP; Wu-Stein-2010
EGF	PIK3R1	0.08520984835922718	Pathway	PATHWAYCOMMONS-REACTOME; Wu-Stein-2010
ERBB2	PIK3CA	0.07753353053703904	Pathway	PATHWAYCOMMONS-IMID; Wu-Stein-2010
MYC	ALDH9A1	0.07682345062494278	Pathway	PATHWAYCOMMONS-NCI_NATURE
PDGFB	MLLT4	0.07600896805524826	Pathway	PATHWAYCOMMONS-NCI_NATURE
STAT5B	KIT	0.06826247414574027	Pathway	PATHWAYCOMMONS-CELL_MAP; Wu-Stein-2010
STAT5A	KIT	0.06649362621828914	Pathway	PATHWAYCOMMONS-CELL_MAP; Wu-Stein-2010
PIK3CA	PGF	0.06608973443508148	Pathway	PATHWAYCOMMONS-NCI_NATURE
PIK3CA	PTEN	0.06578201241791248	Pathway	PATHWAYCOMMONS-NCI_NATURE; Wu-Stein-2010
PIK3R1	PTEN	0.06548890052363276	Pathway	PATHWAYCOMMONS-NCI_NATURE; Wu-Stein-2010
PIK3R1	PGF	0.0654645562171936	Pathway	PATHWAYCOMMONS-NCI_NATURE
TP53	TP73	0.06497168354690075	Pathway	PATHWAYCOMMONS-NCI_NATURE; Wu-Stein-2010
LYZ	MYB	0.05725836753845215	Pathway	PATHWAYCOMMONS-NCI_NATURE
EGF	TSG101	0.05584092065691948	Pathway	PATHWAYCOMMONS-NCI_NATURE
IL6	FOXO1	0.054253892973065376	Pathway	PATHWAYCOMMONS-NCI_NATURE; Wu-Stein-2010
CASP9	EIF4G2	0.051176827400922775	Pathway	Wu-Stein-2010
IL6	IL6ST	0.04894736967980862	Pathway	PATHWAYCOMMONS-NCI_NATURE; Wu-Stein-2010
FOXO1	IL6ST	0.048095338977873325	Pathway	PATHWAYCOMMONS-NCI_NATURE; Wu-Stein-2010
TP53	TGFA	0.045736463740468025	Pathway	PATHWAYCOMMONS-NCI_NATURE; Wu-Stein-2010
CD8B	CD3G	0.04232802428305149	Pathway	PATHWAYCOMMONS-NCI_NATURE; Wu-Stein-2010
STAT5A	IL6ST	0.03961859596893191	Pathway	PATHWAYCOMMONS-NCI_NATURE; Wu-Stein-2010
PDGFB	PDGFRA	0.03806833364069462	Pathway	PATHWAYCOMMONS-NCI_NATURE; Wu-Stein-2010
MDM2	TP73	0.035714201629161835	Pathway	Wu-Stein-2010
PDGFRA	PDGFRB	0.034659706987440586	Pathway	PATHWAYCOMMONS-NCI_NATURE; Wu-Stein-2010
CTNND1	MLLT4	0.03405630588531494	Pathway	Wu-Stein-2010
PIK3CA	FES	0.03321939520537853	Pathway	PATHWAYCOMMONS-NCI_NATURE; Wu-Stein-2010
IGF1	MMP2	0.029351476579904556	Pathway	Wu-Stein-2010
STAT5A	CDKN1A	0.02563467249274254	Pathway	PATHWAYCOMMONS-NCI_NATURE
IL6	RELA	0.02381962724030018	Pathway	PATHWAYCOMMONS-NCI_NATURE; Wu-Stein-2010
ERBB2	EGF	0.02239265013486147	Pathway	PATHWAYCOMMONS-NCI_NATURE; Wu-Stein-2010
TP53	PRMT1	0.022129012271761894	Pathway	PATHWAYCOMMONS-NCI_NATURE
ERBB2	EGFR	0.02048487402498722	Pathway	PATHWAYCOMMONS-NCI_NATURE; Wu-Stein-2010
PDGFRA	FGF20	0.01965958997607231	Pathway	Wu-Stein-2010
ERBB2	CTNND1	0.018949786201119423	Pathway	Wu-Stein-2010
IGF1	CTNND1	0.016479970887303352	Pathway	PATHWAYCOMMONS-NCI_NATURE
KIT	MYB	0.016189536079764366	Pathway	PATHWAYCOMMONS-NCI_NATURE
RELA	IFNB1	0.015556765720248222	Pathway	Wu-Stein-2010
TP53	MMP2	0.014277698937803507	Pathway	PATHWAYCOMMONS-NCI_NATURE; Wu-Stein-2010
AKT1	INS	0.01423815661109984	Pathway	PATHWAYCOMMONS-NCI_NATURE; Wu-Stein-2010
FOXO1	SFN	0.013772460632026196	Pathway	Wu-Stein-2010
PDGFB	PIK3R1	0.01367430156096816	Pathway	PATHWAYCOMMONS-NCI_NATURE; Wu-Stein-2010
PDGFRB	AKT1	0.013621083926409483	Pathway	PATHWAYCOMMONS-NCI_NATURE; Wu-Stein-2010
PIK3CA	PDGFB	0.0134609448723495	Pathway	PATHWAYCOMMONS-NCI_NATURE; Wu-Stein-2010
STAT5B	IGF1	0.013438906520605087	Pathway	Wu-Stein-2010
MYC	MYB	0.012290191138163209	Pathway	PATHWAYCOMMONS-NCI_NATURE; Wu-Stein-2010
STAT5A	IGF1	0.012058756314218044	Pathway	Wu-Stein-2010
ERBB2	PDGFB	0.012002652511000633	Pathway	Wu-Stein-2010
EGF	EGFR	0.011876845499500632	Pathway	PATHWAYCOMMONS-NCI_NATURE; Wu-Stein-2010
CDK7	SFN	0.010742895305156708	Pathway	Wu-Stein-2010
RELA	CFTR	0.010044682770967484	Pathway	Wu-Stein-2010
CDH17	CDH6	0.009965017437934875	Pathway	Wu-Stein-2010
PDGFB	AKT1	0.00984019786119461	Pathway	PATHWAYCOMMONS-NCI_NATURE
TP53	MDM2	0.009596372488886118	Pathway	PATHWAYCOMMONS-NCI_NATURE; Wu-Stein-2010
CASP9	AKT1	0.009476151317358017	Pathway	Wu-Stein-2010
CASP9	MAPK1	0.009176449850201607	Pathway	Wu-Stein-2010
PIK3R1	FES	0.008944804780185223	Pathway	Wu-Stein-2010
PIK3R1	EGFR	0.008697688346728683	Pathway	PATHWAYCOMMONS-NCI_NATURE; Wu-Stein-2010
EGFR	FGF20	0.008445573039352894	Pathway	Wu-Stein-2010
PIK3R1	RELA	0.008440962177701294	Pathway	PATHWAYCOMMONS-NCI_NATURE; Wu-Stein-2010
GSK3B	WNT1	0.008417478762567043	Pathway	Wu-Stein-2010
PIK3CA	RELA	0.008398915873840451	Pathway	PATHWAYCOMMONS-NCI_NATURE; Wu-Stein-2010
STAT5B	PDGFB	0.008065109141170979	Pathway	Wu-Stein-2010
EGFR	CTNND1	0.007549039088189602	Pathway	Wu-Stein-2010
EGF	CTNND1	0.00751122971996665	Pathway	PATHWAYCOMMONS-NCI_NATURE
EGF	PDGFRA	0.007458219304680824	Pathway	Wu-Stein-2010
STAT5B	PDGFRB	0.007338623516261578	Pathway	Wu-Stein-2010
ERBB2	STAT5B	0.007304786238819361	Pathway	Wu-Stein-2010
PIK3R1	MLLT4	0.007237301208078861	Pathway	Wu-Stein-2010
STAT5A	PDGFB	0.00723683787509799	Pathway	Wu-Stein-2010
AKT1	MDM2	0.007197973784059286	Pathway	Wu-Stein-2010
PIK3CA	AKT1	0.007149663171730936	Pathway	PATHWAYCOMMONS-NCI_NATURE; Wu-Stein-2010
CDKN1A	CDK7	0.007049889303743839	Pathway	Wu-Stein-2010
STAT5B	PDGFRA	0.006773922126740217	Pathway	Wu-Stein-2010
PIK3CA	MLLT4	0.00674655893817544	Pathway	Wu-Stein-2010
PIK3CA	PIK3R1	0.006593488506041467	Pathway	PATHWAYCOMMONS-NCI_NATURE; Wu-Stein-2010
STAT5A	PDGFRB	0.006584960967302322	Pathway	Wu-Stein-2010
ERBB2	STAT5A	0.006554598454385996	Pathway	Wu-Stein-2010
STAT5B	IL6ST	0.006507589481770992	Pathway	Wu-Stein-2010
ERBB2	INS	0.00646573631092906	Pathway	Wu-Stein-2010
MAPK3	MDM2	0.00645368592813611	Pathway	Wu-Stein-2010
PIK3CA	CTNND1	0.006202021148055792	Pathway	PATHWAYCOMMONS-NCI_NATURE
PIK3R1	CTNND1	0.006143353413790464	Pathway	PATHWAYCOMMONS-NCI_NATURE
ERBB2	MYC	0.006109666544944048	Pathway	PATHWAYCOMMONS-NCI_NATURE
STAT5A	PDGFRA	0.006078253034502268	Pathway	Wu-Stein-2010
PDGFRA	INS	0.005995848681777716	Pathway	Wu-Stein-2010
AKT1	MYC	0.005758064100518823	Pathway	PATHWAYCOMMONS-NCI_NATURE; Wu-Stein-2010
AKT1	SFN	0.005523238331079483	Pathway	Wu-Stein-2010
CDKN1A	MYC	0.005334754474461079	Pathway	PATHWAYCOMMONS-NCI_NATURE
MAP2K2	MAPK3	0.00509848864749074	Pathway	Wu-Stein-2010
EGF	MYC	0.005023865029215813	Pathway	Wu-Stein-2010
PTEN	AKT1	0.004947619512677193	Pathway	Wu-Stein-2010
MAP2K2	PIK3R1	0.004937058314681053	Pathway	Wu-Stein-2010
AKT1	FOXO1	0.004934706259518862	Pathway	Wu-Stein-2010
PDGFB	EGFR	0.0047815050929784775	Pathway	Wu-Stein-2010
TP53	EGFR	0.004643724532797933	Pathway	PATHWAYCOMMONS-NCI_NATURE; Wu-Stein-2010
ERBB2	AKT1	0.004638302139937878	Pathway	Wu-Stein-2010
MAP2K2	PIK3CA	0.004602289758622646	Pathway	Wu-Stein-2010
STAT5B	MYC	0.0045629218220710754	Pathway	Wu-Stein-2010
ERBB2	MAPK1	0.00449160672724247	Pathway	Wu-Stein-2010
MAPK3	FOXO1	0.0044244457967579365	Pathway	Wu-Stein-2010
PDGFRB	MYC	0.004374755080789328	Pathway	PATHWAYCOMMONS-NCI_NATURE
STAT5A	MYC	0.004094318021088839	Pathway	Wu-Stein-2010
PIK3R1	PDGFRB	0.004045670386403799	Pathway	Wu-Stein-2010
ERBB2	PIK3R1	0.004027016460895538	Pathway	Wu-Stein-2010
PIK3CA	PDGFRB	0.003771343966946006	Pathway	Wu-Stein-2010
PDGFRA	PIK3R1	0.003734359284862876	Pathway	Wu-Stein-2010
TP53	SFN	0.003633572719991207	Pathway	Wu-Stein-2010
AKT1	CDKN1A	0.0036245554219931364	Pathway	Wu-Stein-2010
PIK3CA	PDGFRA	0.003481142222881317	Pathway	Wu-Stein-2010
EGF	AKT1	0.003431523684412241	Pathway	Wu-Stein-2010
CDKN1A	RELA	0.0033448422327637672	Pathway	Wu-Stein-2010
PIK3CA	IL6ST	0.003344273194670677	Pathway	Wu-Stein-2010
GSK3B	AKT1	0.0033053732477128506	Pathway	Wu-Stein-2010
TP53	PTEN	0.003254890674725175	Pathway	Wu-Stein-2010
MAPK3	CDKN1A	0.003249767702072859	Pathway	Wu-Stein-2010
STAT5B	AKT1	0.0031166786793619394	Pathway	Wu-Stein-2010
ERBB2	TP53	0.003051399951800704	Pathway	Wu-Stein-2010
STAT5B	MAPK1	0.0030181079637259245	Pathway	Wu-Stein-2010
STAT5B	EGFR	0.002910012612119317	Pathway	Wu-Stein-2010
MAPK1	MYC	0.0028056742157787085	Pathway	Wu-Stein-2010
STAT5A	AKT1	0.0027966019697487354	Pathway	Wu-Stein-2010
STAT5B	MAPK3	0.0027944068424403667	Pathway	Wu-Stein-2010
STAT5A	MAPK1	0.0027081540320068598	Pathway	Wu-Stein-2010
EGFR	MYC	0.002705187303945422	Pathway	Wu-Stein-2010
MYC	RELA	0.002673716749995947	Pathway	Wu-Stein-2010
MAPK1	INS	0.0026714387349784374	Pathway	Wu-Stein-2010
STAT5A	EGFR	0.002611160045489669	Pathway	Wu-Stein-2010
MAPK3	MYC	0.0025977184996008873	Pathway	Wu-Stein-2010
EGFR	INS	0.0025757597759366035	Pathway	Wu-Stein-2010
STAT5B	PIK3CA	0.0025224473793059587	Pathway	Wu-Stein-2010
PIK3R1	MYC	0.0025154685135930777	Pathway	Wu-Stein-2010
STAT5A	MAPK3	0.002507426543161273	Pathway	Wu-Stein-2010
PIK3R1	INS	0.002395117888227105	Pathway	Wu-Stein-2010
TP53	CDKN1A	0.002384486375376582	Pathway	Wu-Stein-2010
PIK3CA	MYC	0.002344901440665126	Pathway	Wu-Stein-2010
STAT5A	PIK3CA	0.0022633967455476522	Pathway	Wu-Stein-2010
PIK3CA	INS	0.002232711296528578	Pathway	Wu-Stein-2010
AKT1	MAPK1	0.0019164005061611533	Pathway	Wu-Stein-2010
TP53	MYC	0.0019060514168813825	Pathway	Wu-Stein-2010
EGFR	AKT1	0.0018477635458111763	Pathway	Wu-Stein-2010
AKT1	RELA	0.0018262676894664764	Pathway	Wu-Stein-2010
MAPK3	AKT1	0.0017743573989719152	Pathway	Wu-Stein-2010
MAPK1	RELA	0.0017685085767880082	Pathway	Wu-Stein-2010
MAPK3	MAPK1	0.0017182400915771723	Pathway	Wu-Stein-2010
PIK3R1	AKT1	0.001718177110888064	Pathway	Wu-Stein-2010
EGFR	RELA	0.001705168397165835	Pathway	Wu-Stein-2010
PIK3R1	MAPK1	0.0016638365341350436	Pathway	Wu-Stein-2010
MAPK3	RELA	0.0016374271363019943	Pathway	Wu-Stein-2010
PIK3CA	MAPK1	0.0015510162338614464	Pathway	Wu-Stein-2010
MAPK3	PIK3R1	0.0015405135927721858	Pathway	Wu-Stein-2010
PIK3CA	MAPK3	0.0014360552886500955	Pathway	Wu-Stein-2010
TP53	AKT1	0.0013019179459661245	Pathway	Wu-Stein-2010
TP53	RELA	0.0012014467502012849	Pathway	Wu-Stein-2010
TP53	MAPK3	0.0011672965483739972	Pathway	Wu-Stein-2010
TNFSF18	TNFRSF18	3.5297691226005554	Physical&nbsp;interactions	IREF-DIP; IREF-HPRD; IREF-OPHID; IREF-SMALL-SCALE-STUDIES
STAT5A	MAGEA12	1.7009902745485306	Physical&nbsp;interactions	IREF-HPRD; IREF-INTACT; IREF-MINT; IREF-OPHID
CD27	CD70	1.4005607962608337	Physical&nbsp;interactions	IREF-HPRD; IREF-SMALL-SCALE-STUDIES
PIK3CA	PIK3R1	1.330944542773068	Physical&nbsp;interactions	BIOGRID-SMALL-SCALE-STUDIES; IREF-BIND; IREF-CORUM; IREF-DIP; IREF-HPRD; IREF-INTACT; IREF-MINT; IREF-OPHID; IREF-SMALL-SCALE-STUDIES
MMP2	TIMP4	1.087263062596321	Physical&nbsp;interactions	BIOGRID-SMALL-SCALE-STUDIES; IREF-HPRD; IREF-OPHID; IREF-SMALL-SCALE-STUDIES
EGF	EGFR	0.9357704473659396	Physical&nbsp;interactions	BIOGRID-SMALL-SCALE-STUDIES; IREF-BIND; IREF-DIP; IREF-HPRD; IREF-INTACT; IREF-MINT; IREF-OPHID; IREF-SMALL-SCALE-STUDIES
PDGFB	PDGFRA	0.9318038821220398	Physical&nbsp;interactions	BIOGRID-SMALL-SCALE-STUDIES; IREF-DIP; IREF-HPRD; IREF-OPHID; IREF-SMALL-SCALE-STUDIES
ACVRL1	ENG	0.8226510807871819	Physical&nbsp;interactions	IREF-DIP; IREF-OPHID; IREF-SMALL-SCALE-STUDIES
STAT5A	MAPK3	0.708736423868686	Physical&nbsp;interactions	IREF-BIND; IREF-HPRD; IREF-MPPI; IREF-SMALL-SCALE-STUDIES
IL6	IL6ST	0.6906235478818417	Physical&nbsp;interactions	IREF-BIND; IREF-DIP; IREF-HPRD; IREF-OPHID; IREF-SMALL-SCALE-STUDIES
MAP2K2	MAPK1	0.6476158890873194	Physical&nbsp;interactions	BIOGRID-SMALL-SCALE-STUDIES; IREF-BIND; IREF-DIP; IREF-HPRD; IREF-OPHID; IREF-SMALL-SCALE-STUDIES
PTEN	MVP	0.5984131693840027	Physical&nbsp;interactions	BIOGRID-SMALL-SCALE-STUDIES; IREF-HPRD; IREF-OPHID; IREF-SMALL-SCALE-STUDIES
HIST1H4I	BRDT	0.5217827707529068	Physical&nbsp;interactions	IREF-HPRD; IREF-SMALL-SCALE-STUDIES
PDGFB	PDGFRB	0.4104819819331169	Physical&nbsp;interactions	IREF-DIP; IREF-HPRD; IREF-INTACT; IREF-OPHID; IREF-SMALL-SCALE-STUDIES
ANXA7	PDCD6	0.4103015065193176	Physical&nbsp;interactions	IREF-HPRD; IREF-INTACT; IREF-SMALL-SCALE-STUDIES
STAT5A	PDGFRB	0.38171726278960705	Physical&nbsp;interactions	IREF-DIP; IREF-HPRD; IREF-SMALL-SCALE-STUDIES
EGFR	TGFA	0.3274050522595644	Physical&nbsp;interactions	BIOGRID-SMALL-SCALE-STUDIES; IREF-DIP; IREF-HPRD; IREF-INTACT; IREF-OPHID; IREF-SMALL-SCALE-STUDIES
TP53	TOPORS	0.30843016039580107	Physical&nbsp;interactions	BIOGRID-SMALL-SCALE-STUDIES; IREF-BIND; IREF-HPRD; IREF-MINT; IREF-OPHID; IREF-SMALL-SCALE-STUDIES
MAP2K2	MAPK3	0.25460879132151604	Physical&nbsp;interactions	BIOGRID-SMALL-SCALE-STUDIES; IREF-BIND; IREF-HPRD; IREF-OPHID; IREF-SMALL-SCALE-STUDIES
ERBB2	SH2B2	0.25176649540662766	Physical&nbsp;interactions	IREF-MINT; IREF-OPHID
AKT1	FOXO1	0.22828062996268272	Physical&nbsp;interactions	BIOGRID-SMALL-SCALE-STUDIES; IREF-DIP; IREF-HPRD; IREF-SMALL-SCALE-STUDIES
PDGFRB	SH2B2	0.1809255238622427	Physical&nbsp;interactions	IREF-MINT; IREF-SMALL-SCALE-STUDIES
MMP2	BCAN	0.17879830673336983	Physical&nbsp;interactions	BIOGRID-SMALL-SCALE-STUDIES; IREF-HPRD; IREF-OPHID; IREF-SMALL-SCALE-STUDIES
ERBB2	EGF	0.17718054726719856	Physical&nbsp;interactions	BIOGRID-SMALL-SCALE-STUDIES; IREF-HPRD; IREF-OPHID; IREF-SMALL-SCALE-STUDIES
KIT	PIK3R1	0.15777578065171838	Physical&nbsp;interactions	BIOGRID-SMALL-SCALE-STUDIES; IREF-BIND; IREF-HPRD; IREF-MINT; IREF-OPHID; IREF-SMALL-SCALE-STUDIES
SFN	ST5	0.14538535475730896	Physical&nbsp;interactions	BIOGRID-SMALL-SCALE-STUDIES; IREF-MINT
AKT1	MDM2	0.13863833365030587	Physical&nbsp;interactions	BIOGRID-SMALL-SCALE-STUDIES; IREF-BIND; IREF-DIP; IREF-HPRD; IREF-MINT; IREF-OPHID; IREF-SMALL-SCALE-STUDIES
PDGFRA	PDGFRB	0.12450081668794155	Physical&nbsp;interactions	BIOGRID-SMALL-SCALE-STUDIES; IREF-HPRD; IREF-OPHID; IREF-SMALL-SCALE-STUDIES
MDM2	TP73	0.11576773086562753	Physical&nbsp;interactions	BIOGRID-SMALL-SCALE-STUDIES; IREF-DIP; IREF-HPRD; IREF-OPHID; IREF-SMALL-SCALE-STUDIES
PIK3R1	PDGFRB	0.11471622809767723	Physical&nbsp;interactions	BIOGRID-SMALL-SCALE-STUDIES; IREF-BIND; IREF-DIP; IREF-HPRD; IREF-MINT; IREF-OPHID; IREF-SMALL-SCALE-STUDIES
CDKN1A	TSG101	0.10683635529130697	Physical&nbsp;interactions	BIOGRID-SMALL-SCALE-STUDIES; IREF-HPRD; IREF-MINT; IREF-OPHID; IREF-SMALL-SCALE-STUDIES
TNFRSF1B	SLC1A5	0.10173479653894901	Physical&nbsp;interactions	IREF-INTACT; IREF-MINT; IREF-OPHID
TP53	PRMT1	0.09536271006800234	Physical&nbsp;interactions	BIOGRID-SMALL-SCALE-STUDIES; IREF-BIND; IREF-HPRD; IREF-OPHID; IREF-SMALL-SCALE-STUDIES
PIK3R1	DAG1	0.09132495056837797	Physical&nbsp;interactions	IREF-DIP; IREF-INTACT; IREF-MINT
MAP2K2	CASP9	0.0854172371327877	Physical&nbsp;interactions	IREF-HPRD; IREF-SMALL-SCALE-STUDIES
EGFR	FES	0.0820061694830656	Physical&nbsp;interactions	IREF-MINT; IREF-OPHID
PTEN	PDGFRB	0.08082057163119316	Physical&nbsp;interactions	IREF-MINT; IREF-SMALL-SCALE-STUDIES
PIK3R1	FES	0.07934659067541361	Physical&nbsp;interactions	BIOGRID-SMALL-SCALE-STUDIES; IREF-HPRD; IREF-OPHID; IREF-SMALL-SCALE-STUDIES
STAT5B	STAT5A	0.07451033778488636	Physical&nbsp;interactions	IREF-HPRD; IREF-OPHID; IREF-SMALL-SCALE-STUDIES
ERBB2	IL6ST	0.07344276644289494	Physical&nbsp;interactions	BIOGRID-SMALL-SCALE-STUDIES; IREF-HPRD; IREF-OPHID; IREF-SMALL-SCALE-STUDIES
TP53	SFN	0.07217396376654506	Physical&nbsp;interactions	BIOGRID-SMALL-SCALE-STUDIES; IREF-DIP; IREF-MINT; IREF-SMALL-SCALE-STUDIES
MDM2	TSG101	0.06802866188809276	Physical&nbsp;interactions	BIOGRID-SMALL-SCALE-STUDIES; IREF-HPRD; IREF-OPHID; IREF-SMALL-SCALE-STUDIES
PIK3R1	EGFR	0.06286090728826821	Physical&nbsp;interactions	IREF-BIND; IREF-HPRD; IREF-MINT; IREF-OPHID; IREF-SMALL-SCALE-STUDIES
STAT5B	PDGFRA	0.05957481451332569	Physical&nbsp;interactions	IREF-HPRD; IREF-SMALL-SCALE-STUDIES
STAT5B	EGFR	0.056893724482506514	Physical&nbsp;interactions	BIOGRID-SMALL-SCALE-STUDIES; IREF-HPRD; IREF-MINT; IREF-OPHID; IREF-SMALL-SCALE-STUDIES
TP73	STAG1	0.05659200996160507	Physical&nbsp;interactions	BIOGRID-SMALL-SCALE-STUDIES; IREF-SMALL-SCALE-STUDIES
KIT	SH2B2	0.054547278210520744	Physical&nbsp;interactions	IREF-HPRD; IREF-SMALL-SCALE-STUDIES
MAP2K2	MCC	0.05401654541492462	Physical&nbsp;interactions	IREF-DIP; IREF-INTACT
ERBB2	TGFA	0.05123763158917427	Physical&nbsp;interactions	IREF-HPRD; IREF-SMALL-SCALE-STUDIES
STAT5A	PDGFRA	0.050590209662914276	Physical&nbsp;interactions	IREF-HPRD; IREF-SMALL-SCALE-STUDIES
ERBB2	EGFR	0.048482028068974614	Physical&nbsp;interactions	BIOGRID-SMALL-SCALE-STUDIES; IREF-HPRD; IREF-INTACT; IREF-MINT; IREF-OPHID; IREF-SMALL-SCALE-STUDIES
MAPK3	MYC	0.04820152511820197	Physical&nbsp;interactions	BIOGRID-SMALL-SCALE-STUDIES; IREF-BIND; IREF-HPRD; IREF-SMALL-SCALE-STUDIES
GSK3B	AKT1	0.048073104582726955	Physical&nbsp;interactions	BIOGRID-SMALL-SCALE-STUDIES; IREF-DIP; IREF-HPRD; IREF-INTACT; IREF-SMALL-SCALE-STUDIES
MYC	TP73	0.04491018480621278	Physical&nbsp;interactions	BIOGRID-SMALL-SCALE-STUDIES; IREF-HPRD; IREF-OPHID; IREF-SMALL-SCALE-STUDIES
GSK3B	TP53	0.04436961095780134	Physical&nbsp;interactions	BIOGRID-SMALL-SCALE-STUDIES; IREF-BIND; IREF-HPRD; IREF-MINT; IREF-OPHID; IREF-SMALL-SCALE-STUDIES
CASP9	MAPK1	0.04034816054627299	Physical&nbsp;interactions	BIOGRID-SMALL-SCALE-STUDIES; IREF-HPRD; IREF-OPHID; IREF-SMALL-SCALE-STUDIES
STAT5A	MAPK1	0.038704780861735344	Physical&nbsp;interactions	BIOGRID-SMALL-SCALE-STUDIES; IREF-HPRD; IREF-OPHID; IREF-SMALL-SCALE-STUDIES
PIK3CA	PDGFRB	0.03675856161862612	Physical&nbsp;interactions	IREF-HPRD; IREF-SMALL-SCALE-STUDIES
TSG101	PDCD6	0.03570567071437836	Physical&nbsp;interactions	IREF-INTACT; IREF-SMALL-SCALE-STUDIES
CASP9	MAPK3	0.03358093649148941	Physical&nbsp;interactions	IREF-HPRD; IREF-OPHID; IREF-SMALL-SCALE-STUDIES
TP53	MDM2	0.03288470639381558	Physical&nbsp;interactions	BIOGRID-SMALL-SCALE-STUDIES; IREF-DIP; IREF-HPRD; IREF-INTACT; IREF-MINT; IREF-OPHID; IREF-SMALL-SCALE-STUDIES
TP53	PTEN	0.030768181663006544	Physical&nbsp;interactions	BIOGRID-SMALL-SCALE-STUDIES; IREF-HPRD; IREF-OPHID; IREF-SMALL-SCALE-STUDIES
STAT5B	KIT	0.030643146485090256	Physical&nbsp;interactions	IREF-HPRD; IREF-SMALL-SCALE-STUDIES
STAT5B	PDGFRB	0.029327712021768093	Physical&nbsp;interactions	IREF-HPRD; IREF-SMALL-SCALE-STUDIES
STAT5B	MAPK1	0.02821874339133501	Physical&nbsp;interactions	IREF-HPRD; IREF-OPHID; IREF-SMALL-SCALE-STUDIES
STAT5A	PRMT1	0.02696741186082363	Physical&nbsp;interactions	BIOGRID-SMALL-SCALE-STUDIES
AKT1	SH2B2	0.026128695346415043	Physical&nbsp;interactions	IREF-HPRD; IREF-SMALL-SCALE-STUDIES
STAT5A	KIT	0.02603223640471697	Physical&nbsp;interactions	IREF-HPRD; IREF-SMALL-SCALE-STUDIES
GSK3B	CTNND1	0.02506347931921482	Physical&nbsp;interactions	IREF-HPRD; IREF-SMALL-SCALE-STUDIES
GSK3B	FOXO1	0.02469935640692711	Physical&nbsp;interactions	IREF-HPRD; IREF-SMALL-SCALE-STUDIES
STAT5A	EGFR	0.024560945108532906	Physical&nbsp;interactions	BIOGRID-SMALL-SCALE-STUDIES; IREF-HPRD; IREF-OPHID; IREF-SMALL-SCALE-STUDIES
HIST1H4I	PRMT1	0.024201019667088985	Physical&nbsp;interactions	IREF-HPRD; IREF-SMALL-SCALE-STUDIES
PIK3R1	IL6ST	0.022275096736848354	Physical&nbsp;interactions	BIOGRID-SMALL-SCALE-STUDIES; IREF-SMALL-SCALE-STUDIES
GSK3B	MAPK1	0.021461167838424444	Physical&nbsp;interactions	IREF-INTACT; IREF-SMALL-SCALE-STUDIES
PDGFRA	PIK3R1	0.02110467292368412	Physical&nbsp;interactions	IREF-HPRD; IREF-SMALL-SCALE-STUDIES
MDM2	NEFM	0.020903918892145157	Physical&nbsp;interactions	IREF-INTACT
EGFR	PDGFRB	0.020448303781449795	Physical&nbsp;interactions	BIOGRID-SMALL-SCALE-STUDIES; IREF-HPRD; IREF-OPHID; IREF-SMALL-SCALE-STUDIES
EGFR	CTNND1	0.019195225089788437	Physical&nbsp;interactions	BIOGRID-SMALL-SCALE-STUDIES; IREF-HPRD; IREF-SMALL-SCALE-STUDIES
GSK3B	MYC	0.01909354724921286	Physical&nbsp;interactions	BIOGRID-SMALL-SCALE-STUDIES; IREF-HPRD; IREF-SMALL-SCALE-STUDIES
TP53	TSG101	0.017995992908254266	Physical&nbsp;interactions	BIOGRID-SMALL-SCALE-STUDIES; IREF-HPRD; IREF-OPHID; IREF-SMALL-SCALE-STUDIES
ERBB2	PIK3R1	0.017750564264133573	Physical&nbsp;interactions	IREF-HPRD; IREF-MINT; IREF-OPHID; IREF-SMALL-SCALE-STUDIES
PTEN	AKT1	0.017305355984717607	Physical&nbsp;interactions	IREF-HPRD; IREF-SMALL-SCALE-STUDIES
MYC	RELA	0.01704758545383811	Physical&nbsp;interactions	BIOGRID-SMALL-SCALE-STUDIES; IREF-HPRD; IREF-OPHID; IREF-SMALL-SCALE-STUDIES
MDM2	SFN	0.014448011759668589	Physical&nbsp;interactions	BIOGRID-SMALL-SCALE-STUDIES; IREF-MINT; IREF-SMALL-SCALE-STUDIES
TP53	TP73	0.014006301411427557	Physical&nbsp;interactions	IREF-HPRD; IREF-OPHID; IREF-SMALL-SCALE-STUDIES
MAPK1	MYB	0.013733110390603542	Physical&nbsp;interactions	IREF-HPRD; IREF-SMALL-SCALE-STUDIES
CASP9	AKT1	0.012973834294825792	Physical&nbsp;interactions	IREF-HPRD; IREF-SMALL-SCALE-STUDIES
TP53	CDKN1A	0.012573678744956851	Physical&nbsp;interactions	BIOGRID-SMALL-SCALE-STUDIES; IREF-MINT; IREF-SMALL-SCALE-STUDIES
AKT1	SFN	0.012108488474041224	Physical&nbsp;interactions	IREF-MINT; IREF-SMALL-SCALE-STUDIES
RELA	NCOA6	0.009795107413083315	Physical&nbsp;interactions	BIOGRID-SMALL-SCALE-STUDIES; IREF-SMALL-SCALE-STUDIES
AKT1	CDKN1A	0.009726750198751688	Physical&nbsp;interactions	IREF-HPRD; IREF-SMALL-SCALE-STUDIES
TP53	MAPK3	0.009599920944310725	Physical&nbsp;interactions	BIOGRID-SMALL-SCALE-STUDIES; IREF-HPRD; IREF-OPHID; IREF-SMALL-SCALE-STUDIES
MDM2	CDKN1A	0.00913976226001978	Physical&nbsp;interactions	BIOGRID-SMALL-SCALE-STUDIES
EGFR	SFN	0.009131798520684242	Physical&nbsp;interactions	IREF-HPRD; IREF-SMALL-SCALE-STUDIES
TP53	CDK7	0.008090818300843239	Physical&nbsp;interactions	BIOGRID-SMALL-SCALE-STUDIES; IREF-SMALL-SCALE-STUDIES
MAPK1	MYC	0.00725654442794621	Physical&nbsp;interactions	BIOGRID-SMALL-SCALE-STUDIES; IREF-SMALL-SCALE-STUDIES
RELA	PRMT1	0.006422120612114668	Physical&nbsp;interactions	BIOGRID-SMALL-SCALE-STUDIES
PIK3R1	AKT1	0.005238639889284968	Physical&nbsp;interactions	IREF-HPRD; IREF-SMALL-SCALE-STUDIES
TP53	MAPK1	0.004048140428494662	Physical&nbsp;interactions	BIOGRID-SMALL-SCALE-STUDIES; IREF-HPRD; IREF-SMALL-SCALE-STUDIES
EGFR	MAPK1	0.0030025446321815252	Physical&nbsp;interactions	IREF-HPRD; IREF-SMALL-SCALE-STUDIES
STAT5B	STAT5A	1.9326665997505188	Predicted	I2D-BioGRID-Mouse2Human; I2D-BioGRID-Worm2Human; I2D-Li-Vidal-2004-CORE-1-Worm2Human; I2D-MINT-Worm2Human
GSK3B	AKT1	1.1412225812673569	Predicted	I2D-IntAct-Mouse2Human; I2D-MINT-Worm2Human
MAP2K2	MAPK1	1.0076165348291397	Predicted	I2D-BIND-Rat2Human; I2D-BIND-Worm2Human; I2D-BioGRID-Worm2Human; I2D-MINT-Worm2Human
PIK3CA	PIK3R1	0.9358766078948975	Predicted	I2D-BIND-Mouse2Human; I2D-INNATEDB-Mouse2Human; I2D-IntAct-Mouse2Human
TP53	MDM2	0.7770261764526367	Predicted	I2D-BIND-Mouse2Human; I2D-BioGRID-Mouse2Human; I2D-INNATEDB-Mouse2Human; I2D-IntAct-Mouse2Human
MAPK1	CDK7	0.7071067690849304	Predicted	I2D-Krogan-Greenblatt-2006-NonCore-Yeast2Human
AKT1	MDM2	0.7071067690849304	Predicted	I2D-MGI-Mouse2Human
MLLT4	AFF2	0.7036682963371277	Predicted	Stuart-Kim-2003
EGF	EGFR	0.5816987752914429	Predicted	I2D-MINT-Mouse2Human
PTEN	PDGFRB	0.5505102276802063	Predicted	I2D-MINT-Mouse2Human
ACVRL1	ENG	0.3922809660434723	Predicted	I2D-MINT-Mouse2Human
PIK3R1	PDGFRB	0.37708279490470886	Predicted	I2D-IntAct-Mouse2Human
TP53	TP73	0.34491419792175293	Predicted	I2D-BIND-Mouse2Human
CDKN1A	TSG101	0.332978755235672	Predicted	I2D-MGI-Mouse2Human
TP53	SFN	0.30797186493873596	Predicted	I2D-INNATEDB-Mouse2Human
TP53	TOPORS	0.18405357003211975	Predicted	I2D-BIND-Mouse2Human
PIK3R1	EIF4G2	0.1683042198419571	Predicted	I2D-IntAct-Mouse2Human
AKT1	FOXO1	0.11124271154403687	Predicted	I2D-MINT-Mouse2Human
RAB6A	MLLT4	0.083959199488163	Predicted	Stuart-Kim-2003
MAPK3	MAPK1	0.07599624991416931	Predicted	I2D-MINT-Rat2Human
MAPK3	PDGFRB	0.07599624991416931	Predicted	I2D-MINT-Rat2Human
PDGFRA	MAPK3	0.07599624991416931	Predicted	I2D-MINT-Rat2Human
MYB	MCC	0.060890428721904755	Predicted	I2D-IntAct-Fly2Human
KIT	PIK3R1	0.04341171309351921	Predicted	I2D-INNATEDB-Mouse2Human
IL6	RELA	0.02506057545542717	Predicted	I2D-INNATEDB-Mouse2Human
***************** TSA treatment
Gene 1	Gene 2	Weight	Network group	Networks
SCGB2A1	SCGB2A2	1.0861651273444295	Co-expression	Bigler-Russell-2013; Bild-Nevins-2006 A; Bos-Massagué-2009; Chang-Katzenellenbogen-2008; Chen-Zhao-2008; Cheok-Evans-2003; Chowdary-Mazumder-2006; Clarke-Clynes-2013; D'Alfonso-Shin-2013; Desmedt-Sotiriou-2007; Einecke-Halloran-2010; Filipits-Gnant-2011; Finak-Park-2006; Finak-Park-2008; Hatzis-Symmans-2011 A; Hatzis-Symmans-2011 B; Iwamoto-Pusztai-2011; Kim-Paik-2011; Liu-Godbout-2011; Liu-Hsieh…
CXCR4	GPR183	0.9925925158895552	Co-expression	Arijs-Rutgeerts-2009; Bahr-Bowler-2013; Balgobind-den Boer-2011; Barretina-Singer-2010; Berchtold-Cotman-2008; Berkofsky-Fessler-Hilton-2009; Bigler-Russell-2013; Bild-Nevins-2006 A; Bild-Nevins-2006 B; Bjornsdottir-O'Toole-2011; Burczynski-Dorner-2006; Chen-Zhao-2008; Chibon-Aurias-2010; Chowdary-Mazumder-2006; Chuang-Kipps-2012; D'Alfonso-Shin-2013; Einecke-Halloran-2010; Filipits-Gnant-2011; F…
EVI2B	LCP1	0.6052977642975748	Co-expression	Arijs-Rutgeerts-2009; Balgobind-den Boer-2011; Barretina-Singer-2010; Beane-Spira-2007; Berkofsky-Fessler-Hilton-2009; Bhojwani-Carroll-2006; Bigler-Russell-2013; Bild-Nevins-2006 A; Bild-Nevins-2006 B; Bild-Nevins-2006 C; Bonome-Birrer-2008; Bos-Massagué-2009; Chen-Zhao-2008; Cheok-Evans-2003; Chibon-Aurias-2010; Clarke-Clynes-2013; Cliff-Dockrell-2013; Coustan-Smith-Campana-2011; D'Alfonso-Shin…
UBA7	USP4	0.5438822438009083	Co-expression	Agnelli-Neri-2007; Agnelli-Neri-2009; Barretina-Singer-2010; Bild-Nevins-2006 A; Bild-Nevins-2006 B; Bild-Nevins-2006 C; Burington-Shaughnessy-2008; Clarke-Clynes-2013; Day-Maxwell-2011; Desmedt-Sotiriou-2007; Driscoll-Munshi-2010; Filipits-Gnant-2011; Garber-Petersen-2001; Gibault-Aurias-2012; Gobble-Singer-2011; Gómez-Abad-Piris-2011; Hanamura-Shaughnessy-2006; Kannan-Zweidler-McKay-2011; Landi…
CXCR4	LCP1	0.4449660948012024	Co-expression	Beane-Spira-2007; Bild-Nevins-2006 A; Bild-Nevins-2006 C; Chen-Zhao-2008; Chibon-Aurias-2010; Clarke-Clynes-2013; D'Alfonso-Shin-2013; Desmedt-Sotiriou-2007; Einecke-Halloran-2010; Folkersen-Paulsson-Berne-2012; Hatzis-Symmans-2011 A; Hatzis-Symmans-2011 B; Holland-Grimbacher-2007; Iqbal-Chan-2010; Iwamoto-Pusztai-2011; Jones-Libermann-2005; Kabbarah-Chin-2010; Kim-Green-2011 A; Liu-Bratslavsky-2…
FAP	CDH11	0.4445587140507996	Co-expression	Barretina-Singer-2010; Bild-Nevins-2006 A; Bild-Nevins-2006 B; Bild-Nevins-2006 C; Bos-Massagué-2009; Chen-Zhao-2008; Chibon-Aurias-2010; Chowdary-Mazumder-2006; Clarke-Clynes-2013; D'Alfonso-Shin-2013; Day-Maxwell-2011; Desmedt-Sotiriou-2007; Einecke-Halloran-2010; Filipits-Gnant-2011; Finak-Park-2006; Finak-Park-2008; Folkersen-Paulsson-Berne-2012; Freedman-Nevins-2011; Gibault-Aurias-2012; Gob…
NCKAP1L	LCP1	0.4445116713177413	Co-expression	Arijs-Rutgeerts-2009; Berchtold-Cotman-2008; Bild-Nevins-2006 B; Bild-Nevins-2006 C; Bonome-Birrer-2008; Bos-Massagué-2009; Chibon-Aurias-2010; Chng-Fonseca-2007; Chowdary-Mazumder-2006; Chuang-Kipps-2012; Clarke-Clynes-2013; D'Alfonso-Shin-2013; Driscoll-Munshi-2010; Einecke-Halloran-2010; Filipits-Gnant-2011; Fry-Samson-2008; Gibault-Aurias-2012; Gobble-Singer-2011; Hanamura-Shaughnessy-2006; H…
AKT1	MARK3	0.43532298086211085	Co-expression	Agnelli-Neri-2007; Agnelli-Neri-2009; Barretina-Singer-2010; Bild-Nevins-2006 B; Bild-Nevins-2006 C; Bos-Massagué-2009; Clarke-Clynes-2013; Desmedt-Sotiriou-2007; Gibault-Aurias-2012; Gobble-Singer-2011; Gómez-Abad-Piris-2011; Hatzis-Symmans-2011 B; Hummel-Siebert-2006; Kim-Paik-2011; Kogo-Mori-2011; Landi-Jen-2008; Liu-Godbout-2011; Minn-Massagué-2005; Pfister-Pommier-2009; Raponi-Beer-2006; Sch…
NFKB1	RELA	0.4190926640294492	Co-expression	Agnelli-Neri-2007; Agnelli-Neri-2009; Berkofsky-Fessler-Hilton-2009; Bild-Nevins-2006 B; Bild-Nevins-2006 C; Bjornsdottir-O'Toole-2011; Boldrick-Relman-2002; Burczynski-Dorner-2006; Chibon-Aurias-2010; D'Alfonso-Shin-2013; Den Boer-Pieters-2009 A; Den Boer-Pieters-2009 B; Driscoll-Munshi-2010; Hanamura-Shaughnessy-2006; Homminga-Meijerink-2011; Kobayashi-DeLeo-2010; Liu-Bratslavsky-2013; Okayama-…
NFKBIA	NFKB1	0.41814831946976483	Co-expression	Agnelli-Neri-2007; Agnelli-Neri-2009; Barretina-Singer-2010; Chibon-Aurias-2010; Chng-Fonseca-2007; Cliff-Dockrell-2013; Den Boer-Pieters-2009 A; Den Boer-Pieters-2009 B; Dombroski-Spielman-2010; Harms-Bichakjian-2013; Hatzis-Symmans-2011 A; Hatzis-Symmans-2011 B; Hochstenbach-van Delft-2012; Homminga-Meijerink-2011; Kang-Willman-2010; Landi-Jen-2008; Levy-Hessner-2012 A; Levy-Hessner-2012 B; Li-…
CXCR4	EVI2B	0.4142200115020387	Co-expression	Arijs-Rutgeerts-2009; Balgobind-den Boer-2011; Barretina-Singer-2010; Beane-Spira-2007; Berchtold-Cotman-2008; Berkofsky-Fessler-Hilton-2009; Bild-Nevins-2006 A; Bild-Nevins-2006 B; Chen-Zhao-2008; Chibon-Aurias-2010; Chowdary-Mazumder-2006; Cliff-Dockrell-2013; D'Alfonso-Shin-2013; Filipits-Gnant-2011; Folkersen-Paulsson-Berne-2012; Hannenhalli-Cappola-2006; Hatzis-Symmans-2011 B; Holland-Grimba…
PIK3CG	EVI2B	0.3717050675768405	Co-expression	Arijs-Rutgeerts-2009; Balgobind-den Boer-2011; Barretina-Singer-2010; Berkofsky-Fessler-Hilton-2009; Bigler-Russell-2013; Bild-Nevins-2006 B; Bos-Massagué-2009; Chen-Zhao-2008; Cliff-Dockrell-2013; D'Alfonso-Shin-2013; Day-Maxwell-2011; De Jager-Oksenberg-2009; Desmedt-Sotiriou-2007; Filipits-Gnant-2011; Garber-Petersen-2001; Gobble-Singer-2011; Hatzis-Symmans-2011 B; Hummel-Siebert-2006; Iwamoto…
MAGEB1	SSX1	0.3618316249921918	Co-expression	Barretina-Singer-2010; Burington-Shaughnessy-2008; Chen-Zhao-2008; Chibon-Aurias-2010; Chng-Fonseca-2007; Driscoll-Munshi-2010; Gobble-Singer-2011; Hanamura-Shaughnessy-2006; Heuck-Barlogie-2012; Hummel-Siebert-2006; Okayama-Yokota-2012; Pfister-Pommier-2009; Popovici-Pusztai-2010 B; Tian-Shaughnessy-2003 A; Tian-Shaughnessy-2003 B; Wagner-Ashkenazi-2007; Williams-Gascoyne-2010; Zhang-Foekens-2009
NFKBIA	CXCR4	0.3521057618781924	Co-expression	Bahr-Bowler-2013; Burington-Shaughnessy-2008; Coustan-Smith-Campana-2011; D'Alfonso-Shin-2013; Driscoll-Munshi-2010; Elashoff-Topol-2011 B; Elashoff-Topol-2011 C; Finak-Park-2008; Hanamura-Shaughnessy-2006; Heuck-Barlogie-2012; Innocenti-Brown-2011; Kannan-Zweidler-McKay-2011; Kobayashi-DeLeo-2010; Liu-Godbout-2011; Popovici-Pusztai-2010 B; Sorich-Evans-2008; Spira-Brody-2007; Stratford-Yeh-2010;…
RAF1	MARK3	0.35157096153125167	Co-expression	Agnelli-Neri-2009; Balgobind-den Boer-2011; Berchtold-Cotman-2008; Cliff-Dockrell-2013; Den Boer-Pieters-2009 A; Den Boer-Pieters-2009 B; Folkersen-Paulsson-Berne-2012; Holleman-Evans-2004; Innocenti-Brown-2011; Kim-Green-2011 A; Kim-Green-2011 B; Landi-Jen-2008; Levy-Hessner-2012 B; Newman-Radeke-2012; Peng-Katze-2009; Peri-Russo-2012; Pfister-Pommier-2009; Roth-Zlotnik-2006; Singh-Celli-2011; S…
PSG1	PSG3	0.34498897194862366	Co-expression	Barretina-Singer-2010; Chibon-Aurias-2010; D'Alfonso-Shin-2013; Gibault-Aurias-2012; Gobble-Singer-2011; Gysin-McMahon-2012; Mallon-McKay-2013; Miyake-Noguchi-2012; Nakayama-Hasegawa-2007; Perou-Botstein-2000; Pfister-Pommier-2009; Raponi-Beer-2006; Ross-Perou-2001; Stratford-Yeh-2010; Wagner-Ashkenazi-2007
EVI2B	GPR183	0.3273279892746359	Co-expression	Arijs-Rutgeerts-2009; Barretina-Singer-2010; Berkofsky-Fessler-Hilton-2009; Bild-Nevins-2006 A; Bild-Nevins-2006 B; Bild-Nevins-2006 C; Bonome-Birrer-2008; Bos-Massagué-2009; Chen-Zhao-2008; Chibon-Aurias-2010; Chowdary-Mazumder-2006; Clarke-Clynes-2013; Day-Maxwell-2011; Desmedt-Sotiriou-2007; Einecke-Halloran-2010; Filipits-Gnant-2011; Folkersen-Paulsson-Berne-2012; Gobble-Singer-2011; Harms-Bi…
PIK3R1	SLC26A2	0.30685204174369574	Co-expression	Desmedt-Sotiriou-2007; Detweiler-Falkow-2001; Gómez-Abad-Piris-2011; Hannenhalli-Cappola-2006; Harms-Bichakjian-2013; Hummel-Siebert-2006; Jones-Libermann-2005; Kannan-Zweidler-McKay-2011; Lenz-Staudt-2008; Miller-Dixon-2007; Miller-Dixon-2012; Popovici-Pusztai-2010 B; Rieger-Chu-2004; Salaverria-Siebert-2011; Scherzer-Gullans-2007; Sorich-Evans-2008; Spira-Brody-2007; Suárez-Fariñas-Krueger-2012…
NFKB1	LCP1	0.29610777366906404	Co-expression	Bild-Nevins-2006 B; Bild-Nevins-2006 C; Compagno-Pasqualucci-2009; Filipits-Gnant-2011; Fry-Samson-2008; Gibault-Aurias-2012; Gómez-Abad-Piris-2011; Hannenhalli-Cappola-2006; Hochstenbach-van Delft-2012; Hummel-Siebert-2006; Iqbal-Chan-2010; Lee-MacDonald-2013; Lenz-Staudt-2008; Liu-Hsieh-2012; Moffatt-Cookson-2007; Nakayama-Hasegawa-2007; Payton-Ley-2009; Salaverria-Siebert-2011; Savola-Vakkila-…
MAPK1	GNA13	0.2918931278400123	Co-expression	Barretina-Singer-2010; Bild-Nevins-2006 C; Burington-Shaughnessy-2008; Cheok-Evans-2003; Den Boer-Pieters-2009 B; Desmedt-Sotiriou-2007; Filipits-Gnant-2011; Gobble-Singer-2011; Hannenhalli-Cappola-2006; Hatzis-Symmans-2011 B; Hummel-Siebert-2006; Jones-Libermann-2005; Kannan-Zweidler-McKay-2011; Minn-Massagué-2005; Mullighan-Downing-2009; Salaverria-Siebert-2011; Schmidt-Gehrmann-2008; Sheffer-D…
LCK	CD38	0.2863287794170901	Co-expression	Barretina-Singer-2010; Bonome-Birrer-2008; Bos-Massagué-2009; Chen-Zhao-2008; Chibon-Aurias-2010; Chowdary-Mazumder-2006; Clarke-Clynes-2013; Compagno-Pasqualucci-2009; Desmedt-Sotiriou-2007; Filipits-Gnant-2011; Garber-Petersen-2001; Gibault-Aurias-2012; Gobble-Singer-2011; Harms-Bichakjian-2013; Hatzis-Symmans-2011 A; Hummel-Siebert-2006; Iwamoto-Pusztai-2011; Kim-Green-2011 B; Lee-Fine-2006; L…
PIK3CG	LCP1	0.2625862609129399	Co-expression	Arijs-Rutgeerts-2009; Barretina-Singer-2010; D'Alfonso-Shin-2013; Desmedt-Sotiriou-2007; Einecke-Halloran-2010; Gobble-Singer-2011; Hatzis-Symmans-2011 B; Honda-Kaneko-2010; Iqbal-Chan-2010; Landi-Jen-2008; Liu-Bratslavsky-2013; Liu-Hsieh-2012; Miyake-Noguchi-2012; Nakayama-Hasegawa-2007; Okayama-Yokota-2012; Ooi-Tan-2009; Payton-Ley-2009; Pfister-Pommier-2009; Raman-Crystal-2009; Reeve-Halloran-…
ARCN1	RAB1A	0.2568755124229938	Co-expression	Barretina-Singer-2010; Chowdary-Mazumder-2006; Clarke-Clynes-2013; Day-Maxwell-2011; Folkersen-Paulsson-Berne-2012; Gobble-Singer-2011; Hannenhalli-Cappola-2006; Harms-Bichakjian-2013; Hummel-Siebert-2006; Iwamoto-Pusztai-2011; Kim-Green-2011 A; Li-Bhatia-2011; Liang-Stephan-2007; Miller-Dixon-2007; Miller-Dixon-2012; Okayama-Yokota-2012; Roth-Zlotnik-2006; Shalhoub-Martin-2010; Swan-Spiller-2013…
CASP8	EVI2B	0.2530342834070325	Co-expression	Barretina-Singer-2010; Cliff-Dockrell-2013; Desmedt-Sotiriou-2007; Filipits-Gnant-2011; Gibault-Aurias-2012; Gobble-Singer-2011; Gómez-Abad-Piris-2011; Hatzis-Symmans-2011 A; Hatzis-Symmans-2011 B; Haugen-Van Houten-2010; Honda-Kaneko-2010; Iwamoto-Pusztai-2011; Jones-Libermann-2005; Liu-Bratslavsky-2013; Minn-Massagué-2005; Nookaew-Carlsson-2013; Payton-Ley-2009; Schmidt-Gehrmann-2008; Sinnaeve-…
MAP2K1	MAPK1	0.24923120951279998	Co-expression	Arijs-Rutgeerts-2009; Berchtold-Cotman-2008; De Jager-Oksenberg-2009; Den Boer-Pieters-2009 B; Desmedt-Sotiriou-2007; Filipits-Gnant-2011; Homminga-Meijerink-2011; Kim-Green-2011 B; Noble-Diehl-2008; Postel-Vinay-Delattre-2012; Roth-Zlotnik-2006; Savola-Vakkila-2011; Skrzypczak-Ostrowsk-2010; Spira-Brody-2007; Sun-Fine-2006; Toedter-Baribaud-2011; Verhaak-Valk-2009; Wang-Maris-2006; Wouters-Delwe…
RAF1	USP4	0.24895386397838593	Co-expression	Bjornsdottir-O'Toole-2011; Chen-Brown-2002; Chen-Zhao-2008; Chng-Fonseca-2007; Garber-Petersen-2001; Haugen-Van Houten-2010; Huang-Perlman-2009; Hummel-Siebert-2006; Kim-Green-2011 A; Kogo-Mori-2011; Li-Han-2009; Ramaswamy-Golub-2001; Salaverria-Siebert-2011; Singh-Celli-2011; Sinnaeve-Granger-2009; Wang-McClelland-2010 A; Wong-Shanley-2009 A; Wynn-Wong-2011; Zhou-O'Keefe-2010
PIK3CG	CD38	0.2458668015897274	Co-expression	Alizadeh-Staudt-2000; Arijs-Rutgeerts-2009; Barretina-Singer-2010; Chng-Fonseca-2007; Filipits-Gnant-2011; Gobble-Singer-2011; Hanamura-Shaughnessy-2006; Moffatt-Cookson-2007; Naesens-Sarwal-2011; Perou-Botstein-2000; Popovici-Pusztai-2010 B; Reeve-Halloran-2013; Rosenwald-Staudt-2001; Stratford-Yeh-2010; Swan-Spiller-2013; Tabchy-Pusztai-2010; Toedter-Baribaud-2011; Vallat-Bahram-2013; Yu-Tan-20…
LCN2	SPINK1	0.24357494013383985	Co-expression	Arijs-Rutgeerts-2009; Huang-Perlman-2009; Innocenti-Brown-2011; Kim-Green-2011 A; Kim-Green-2011 B; Landi-Jen-2008; Lee-Fine-2006; Noble-Diehl-2008; Noble-Diehl-2010; Okayama-Yokota-2012; Ooi-Tan-2009; Sheffer-Domany-2009; Skrzypczak-Ostrowsk-2010; Swan-Spiller-2013; Watanabe-Nagawa-2007; Zhang-Foekens-2009
CFLAR	LCP1	0.2427058625034988	Co-expression	Bahr-Bowler-2013; Barretina-Singer-2010; Bild-Nevins-2006 A; Bonome-Birrer-2008; Bos-Massagué-2009; Chen-Zhao-2008; Chibon-Aurias-2010; D'Alfonso-Shin-2013; Gobble-Singer-2011; Hatzis-Symmans-2011 A; Hatzis-Symmans-2011 B; Hochstenbach-van Delft-2012; Kim-Green-2011 A; Kim-Green-2011 B; Kobayashi-DeLeo-2010; Liu-Godbout-2011; Ramaswamy-Golub-2001; Steidl-Gascoyne-2010; Wong-Aronow-2007; Wong-Shan…
CASP10	CD38	0.23799133393913507	Co-expression	Boldrick-Relman-2002; Bos-Massagué-2009; D'Alfonso-Shin-2013; Dombroski-Spielman-2010; Elashoff-Topol-2011 C; Liu-Godbout-2011; Miyake-Noguchi-2012; Moffatt-Cookson-2007; Naesens-Sarwal-2011; Niu-Wang-2010; Okayama-Yokota-2012; Perou-Botstein-2000; Singh-Celli-2011; Tian-Shaughnessy-2003 A; Tian-Shaughnessy-2003 B; Vallat-Bahram-2013; Yang-Steele-2012; Yoshihara-Tanaka-2010
NFKBIA	CFLAR	0.23348736530169845	Co-expression	Alizadeh-Staudt-2000; Bjornsdottir-O'Toole-2011; Burington-Shaughnessy-2008; Driscoll-Munshi-2010; Hanamura-Shaughnessy-2006; Heuck-Barlogie-2012; Hummel-Siebert-2006; Kabbarah-Chin-2010; Lee-Fine-2006; Lee-MacDonald-2013; Mallon-McKay-2013; Naesens-Sarwal-2011; Niu-Wang-2010; Popovici-Pusztai-2010 B; Postel-Vinay-Delattre-2012; Rieger-Chu-2004; Singh-Celli-2011
NFKB1	MALT1	0.22833880595862865	Co-expression	Coustan-Smith-Campana-2011; Den Boer-Pieters-2009 A; Den Boer-Pieters-2009 B; Folkersen-Paulsson-Berne-2012; Gómez-Abad-Piris-2011; Harms-Bichakjian-2013; Holleman-Evans-2004; Kang-Willman-2010; Lee-MacDonald-2013; Lenz-Staudt-2008; Li-Bhatia-2011; Li-Han-2009; Lugthart-Evans-2005; Pfister-Pommier-2009; Popovici-Pusztai-2010 B; Salaverria-Siebert-2011; Sorich-Evans-2008; Tian-Shaughnessy-2003 A; …
FAP	PDGFRL	0.22463329031597823	Co-expression	Bigler-Russell-2013; Bild-Nevins-2006 A; Bild-Nevins-2006 B; Bild-Nevins-2006 C; Bos-Massagué-2009; Chowdary-Mazumder-2006; Desmedt-Sotiriou-2007; Einecke-Halloran-2010; Filipits-Gnant-2011; Finak-Park-2006; Finak-Park-2008; Gómez-Abad-Piris-2011; Hatzis-Symmans-2011 A; Iwamoto-Pusztai-2011; Iyer-Brown-1999; Kabbarah-Chin-2010; Kim-Green-2011 A; Kim-Green-2011 B; Kogo-Mori-2011; Landi-Jen-2008; M…
LCK	CXCR4	0.21755541441962123	Co-expression	Bild-Nevins-2006 B; Boldrick-Relman-2002; Chen-Zhao-2008; Chibon-Aurias-2010; Clarke-Clynes-2013; Desmedt-Sotiriou-2007; Einecke-Halloran-2010; Filipits-Gnant-2011; Gobble-Singer-2011; Kabbarah-Chin-2010; Landi-Jen-2008; Liu-Godbout-2011; Miller-Dixon-2007; Nair-Abecasis-2009; Nookaew-Carlsson-2013; Okayama-Yokota-2012; Raponi-Beer-2006; Reeve-Halloran-2013; Schmidt-Gehrmann-2008; Swan-Spiller-20…
LCP1	GPR183	0.2157970102271065	Co-expression	Arijs-Rutgeerts-2009; Barretina-Singer-2010; Berkofsky-Fessler-Hilton-2009; Bild-Nevins-2006 A; Bos-Massagué-2009; Chen-Zhao-2008; Chibon-Aurias-2010; Chng-Fonseca-2007; D'Alfonso-Shin-2013; Filipits-Gnant-2011; Hatzis-Symmans-2011 A; Huang-Perlman-2009; Iwamoto-Pusztai-2011; Minn-Massagué-2005; Miyake-Noguchi-2012; Nakayama-Hasegawa-2007; Noble-Diehl-2008; Noble-Diehl-2010; Nookaew-Carlsson-2013…
EVI2B	CD38	0.21558096958324313	Co-expression	Arijs-Rutgeerts-2009; Barretina-Singer-2010; Bild-Nevins-2006 C; Chen-Zhao-2008; Chowdary-Mazumder-2006; Day-Maxwell-2011; Filipits-Gnant-2011; Finak-Park-2006; Folkersen-Paulsson-Berne-2012; Kabbarah-Chin-2010; Miller-Dixon-2007; Miller-Dixon-2012; Moffatt-Cookson-2007; Nakayama-Hasegawa-2007; Ooi-Tan-2009; Peri-Russo-2012; Perou-Botstein-2000; Raponi-Beer-2006; Rieger-Chu-2004; Ross-Brown-2000;…
PIK3CG	NCKAP1L	0.21026726835407317	Co-expression	Barretina-Singer-2010; Bhojwani-Carroll-2006; Bos-Massagué-2009; Garber-Petersen-2001; Gobble-Singer-2011; Kabbarah-Chin-2010; Kim-Paik-2011; Landi-Jen-2008; Liu-Hsieh-2012; Miller-Dixon-2007; Miller-Dixon-2012; Miyake-Noguchi-2012; Perou-Botstein-2000; Pfister-Pommier-2009; Roth-Zlotnik-2006; Shalhoub-Martin-2010; Sun-Fine-2006; Swan-Spiller-2013; Toedter-Baribaud-2011; Tomasson-Ley-2008; Verhaa…
MAPK1	LCP1	0.2076731026172638	Co-expression	Bhojwani-Carroll-2006; Bjornsdottir-O'Toole-2011; Burczynski-Dorner-2006; Desmedt-Sotiriou-2007; Hatzis-Symmans-2011 A; Hatzis-Symmans-2011 B; Honda-Kaneko-2010; Iqbal-Chan-2010; Iwamoto-Pusztai-2011; Lee-MacDonald-2013; Lenz-Staudt-2008; Li-Bhatia-2011; Li-Han-2009; Liu-Hsieh-2012; Newman-Radeke-2012; Nookaew-Carlsson-2013; Okayama-Yokota-2012; Taylor-Kwo-2008; Wong-Aronow-2007; Wong-Shanley-200…
FAP	CYP1B1	0.199192866217345	Co-expression	Alizadeh-Staudt-2000; Bild-Nevins-2006 C; Bonome-Birrer-2008; Chowdary-Mazumder-2006; Finak-Park-2008; Hummel-Siebert-2006; Iqbal-Chan-2010; Kim-Green-2011 B; Kogo-Mori-2011; Landi-Jen-2008; Lee-Fine-2006; Noble-Diehl-2010; Postel-Vinay-Delattre-2012; Rosenwald-Staudt-2001; Salaverria-Siebert-2011; Savola-Vakkila-2011; Shalhoub-Martin-2010; Sheffer-Domany-2009; Steidl-Gascoyne-2010; Symmans-Puszt…
CXCR4	MALT1	0.19164610654115677	Co-expression	Balgobind-den Boer-2011; Bonome-Birrer-2008; Gobble-Singer-2011; Kabbarah-Chin-2010; Noble-Diehl-2010; Stirewalt-Radich-2008; Sun-Fine-2006; Taylor-Kwo-2008; Verhaak-Valk-2009; Wouters-Delwel-2009; Zangrando-Basso-2009; Zhang-Foekens-2009
GPR183	MALT1	0.1904714535921812	Co-expression	Arijs-Rutgeerts-2009; Boldrick-Relman-2002; Filipits-Gnant-2011; Folkersen-Paulsson-Berne-2012; Klein-Dugas-2009; Miller-Dixon-2007; Miyake-Noguchi-2012; Scherzer-Gullans-2007; Singh-Celli-2011; Skov-Hasselbalch-2011; Toedter-Baribaud-2011; Vallat-Bahram-2013; Winter-Larson-2007; Wong-Aronow-2007; Zhang-Foekens-2009
S100A2	LCN2	0.19041255675256252	Co-expression	Bild-Nevins-2006 C; Bonome-Birrer-2008; Cuadras-Greenberg-2002; Filipits-Gnant-2011; Huang-Perlman-2009; Hummel-Siebert-2006; Iwamoto-Pusztai-2011; Kabbarah-Chin-2010; Liu-Hsieh-2012; Miller-Dixon-2007; Nair-Abecasis-2009; Scatolini-Chiorino-2010; Steidl-Gascoyne-2010; Symmans-Pusztai-2010; Wang-McClelland-2010 A; Wang-McClelland-2010 B
PDGFRL	CDH11	0.18739251443184912	Co-expression	Bigler-Russell-2013; Bild-Nevins-2006 A; Bild-Nevins-2006 B; Bild-Nevins-2006 C; Bonome-Birrer-2008; Bos-Massagué-2009; Desmedt-Sotiriou-2007; Filipits-Gnant-2011; Finak-Park-2006; Finak-Park-2008; Iwamoto-Pusztai-2011; Liu-Godbout-2011; Miller-Dixon-2007; Miller-Dixon-2012; Minn-Massagué-2005; Newman-Radeke-2012; Perou-Botstein-2000; Petruzziello-Pellegrini-Marsden-2012; Raponi-Beer-2006; Ross-P…
CASP8	CFLAR	0.1869995780289173	Co-expression	Bild-Nevins-2006 C; Garber-Petersen-2001; Payton-Ley-2009; Raponi-Beer-2006; Smeets-Christiaens-2011; Wong-Aronow-2007; Xu-Shannon-2013
CASP8	LCP1	0.18521704152226448	Co-expression	Barretina-Singer-2010; Bonome-Birrer-2008; Chen-Zhao-2008; Cliff-Dockrell-2013; Einecke-Halloran-2010; Filipits-Gnant-2011; Gibault-Aurias-2012; Gobble-Singer-2011; Hatzis-Symmans-2011 B; Huang-Perlman-2009; Iwamoto-Pusztai-2011; Li-Han-2009; Reeve-Halloran-2013; Salaverria-Siebert-2011; Schmidt-Gehrmann-2008; Spira-Brody-2007; Symmans-Pusztai-2010
CASP10	CFLAR	0.1840652134269476	Co-expression	Driscoll-Munshi-2010; Hanamura-Shaughnessy-2006; Kannan-Zweidler-McKay-2011; Mullighan-Downing-2009; Popovici-Pusztai-2010 B; Tian-Shaughnessy-2003 A; Tian-Shaughnessy-2003 B; Yoshihara-Tanaka-2010
NCKAP1L	CD38	0.1839605731656775	Co-expression	Barretina-Singer-2010; Bild-Nevins-2006 C; Bonome-Birrer-2008; Bos-Massagué-2009; Chibon-Aurias-2010; Chowdary-Mazumder-2006; Einecke-Halloran-2010; Garber-Petersen-2001; Homminga-Meijerink-2011; Iqbal-Chan-2010; Kabbarah-Chin-2010; Kim-Green-2011 A; Kim-Green-2011 B; Liu-Bratslavsky-2013; Mallon-McKay-2013; Noble-Diehl-2008; Perou-Botstein-2000; Reeve-Halloran-2013; Roth-Zlotnik-2006; Shalhoub-M…
LCK	EVI2B	0.17694581276737154	Co-expression	Berkofsky-Fessler-Hilton-2009; Bild-Nevins-2006 B; Bild-Nevins-2006 C; Bos-Massagué-2009; Chen-Zhao-2008; Chowdary-Mazumder-2006; Desmedt-Sotiriou-2007; Filipits-Gnant-2011; Finak-Park-2008; Hatzis-Symmans-2011 B; Iwamoto-Pusztai-2011; Jones-Libermann-2005; Kabbarah-Chin-2010; Liu-Godbout-2011; Miller-Dixon-2007; Miller-Dixon-2012; Nakayama-Hasegawa-2007; Noble-Diehl-2008; Noble-Diehl-2010; Ooi-T…
NFKBIA	GPR183	0.17673218459822237	Co-expression	Alizadeh-Staudt-2000; Barretina-Singer-2010; Beane-Spira-2007; Boldrick-Relman-2002; Den Boer-Pieters-2009 A; Gibault-Aurias-2012; Gobble-Singer-2011; Homminga-Meijerink-2011; Innocenti-Brown-2011; Jones-Libermann-2005; Postel-Vinay-Delattre-2012; Rieger-Chu-2004; Rosenwald-Staudt-2001; Schmidt-Gehrmann-2008; Winter-Larson-2007; Yoshihara-Tanaka-2010
EVI2B	NCKAP1L	0.17554920306429267	Co-expression	Arijs-Rutgeerts-2009; Barretina-Singer-2010; Bild-Nevins-2006 A; Bild-Nevins-2006 B; Bild-Nevins-2006 C; Bos-Massagué-2009; Chen-Brown-2002; Chibon-Aurias-2010; Chowdary-Mazumder-2006; Clarke-Clynes-2013; Desmedt-Sotiriou-2007; Filipits-Gnant-2011; Gibault-Aurias-2012; Gobble-Singer-2011; Hatzis-Symmans-2011 A; Hatzis-Symmans-2011 B; Jones-Libermann-2005; Kabbarah-Chin-2010; Kim-Paik-2011; Lee-Fi…
MAP2K1	RAB1A	0.17545967362821102	Co-expression	Bahr-Bowler-2013; Beane-Spira-2007; Bigler-Russell-2013; Finak-Park-2008; Huang-Perlman-2009; Hummel-Siebert-2006; Landi-Jen-2008; Liang-Stephan-2007; Miller-Dixon-2012; Noble-Diehl-2008; Noble-Diehl-2010; Perou-Botstein-1999; Ramaswamy-Golub-2001; Wong-Shanley-2009 A; Wong-Shanley-2009 B
PIK3CG	LCK	0.16386443795636296	Co-expression	Bos-Massagué-2009; Einecke-Halloran-2010; Gobble-Singer-2011; Hatzis-Symmans-2011 A; Hatzis-Symmans-2011 B; Iqbal-Chan-2010; Kabbarah-Chin-2010; Liu-Bratslavsky-2013; Miyake-Noguchi-2012; Nair-Abecasis-2009; Reeve-Halloran-2013; Savola-Vakkila-2011; Swan-Spiller-2013; Symmans-Pusztai-2010; Tabchy-Pusztai-2010; Wu-Garvey-2007; Yu-Tan-2008
CDKN2B	MTAP	0.16342424228787422	Co-expression	Minn-Massagué-2005; Miyake-Noguchi-2012; Raponi-Beer-2006; Sun-Fine-2006; Wagner-Ashkenazi-2007; Yoshihara-Tanaka-2010
LCK	LCP1	0.1613435564795509	Co-expression	Barretina-Singer-2010; Berkofsky-Fessler-Hilton-2009; Bos-Massagué-2009; Chen-Zhao-2008; D'Alfonso-Shin-2013; Desmedt-Sotiriou-2007; Dombroski-Spielman-2010; Filipits-Gnant-2011; Gibault-Aurias-2012; Gysin-McMahon-2012; Hannenhalli-Cappola-2006; Hatzis-Symmans-2011 A; Iqbal-Chan-2010; Iwamoto-Pusztai-2011; Jones-Libermann-2005; Kabbarah-Chin-2010; Miyake-Noguchi-2012; Nair-Abecasis-2009; Nakayama…
GNA13	GPR183	0.16085139755159616	Co-expression	Chibon-Aurias-2010; D'Alfonso-Shin-2013; Liu-Bratslavsky-2013; Okayama-Yokota-2012; Ooi-Tan-2009; Roth-Zlotnik-2006; Spira-Brody-2007; Stratford-Yeh-2010; Strulovici-Barel-Crystal-2010; de Sousa E Melo-Medema-2011
PIK3CB	STAG1	0.1571782436221838	Co-expression	Bild-Nevins-2006 A; Elashoff-Topol-2011 B; Elashoff-Topol-2011 C; Finak-Park-2006; Finak-Park-2008; Jones-Libermann-2005; Liu-Godbout-2011; Liu-Hsieh-2012; Noble-Diehl-2008; Noble-Diehl-2010; Stratford-Yeh-2010; Wu-Garvey-2007; Yoshihara-Tanaka-2010
BAD	RELA	0.1565753328613937	Co-expression	Agnelli-Neri-2009; Barretina-Singer-2010; Huang-Perlman-2009; Hummel-Siebert-2006; Kabbarah-Chin-2010; Liu-Hsieh-2012; Mullighan-Downing-2009; Ross-Perou-2001; Wang-Maris-2006; Yu-Tan-2008
PIK3CG	GNA13	0.15106384875252843	Co-expression	Burczynski-Dorner-2006; Burington-Shaughnessy-2008; Elashoff-Topol-2011 B; Gómez-Abad-Piris-2011; Holleman-Evans-2004; Kannan-Zweidler-McKay-2011; Lenz-Staudt-2008; Mullighan-Downing-2009; Peng-Katze-2009; Salaverria-Siebert-2011; Sorich-Evans-2008; Williams-Gascoyne-2010
PIK3R1	MALT1	0.14800369599834085	Co-expression	Agnelli-Neri-2007; Agnelli-Neri-2009; Chng-Fonseca-2007; Dombroski-Spielman-2010; Driscoll-Munshi-2010; Hanamura-Shaughnessy-2006; Popovici-Pusztai-2010 B; Raue-Trappe-2012; Skov-Hasselbalch-2011; Taylor-Kwo-2008; Winter-Larson-2007
AKT1	TP53	0.14570982404984534	Co-expression	Bonome-Birrer-2008; Detweiler-Falkow-2001; Einecke-Halloran-2010; Garber-Petersen-2001; Innocenti-Brown-2011; Lee-MacDonald-2013; Lugthart-Evans-2005; Niu-Wang-2010; Pellagatti-Boultwood-2010; Raman-Crystal-2009; Reeve-Halloran-2013; Smirnov-Cheung-2012; Strulovici-Barel-Crystal-2010; Swan-Spiller-2013; Taylor-Kwo-2008; de Sousa E Melo-Medema-2011
RELA	TP53	0.14337135199457407	Co-expression	Bonome-Birrer-2008; Chang-Katzenellenbogen-2008; Chng-Fonseca-2007; Folkersen-Paulsson-Berne-2012; Minn-Massagué-2005; Smirnov-Cheung-2012; Sun-Fine-2006; Zhang-Foekens-2009
LCN2	RAB13	0.14254515431821346	Co-expression	Bjornsdottir-O'Toole-2011; Cliff-Dockrell-2013; Einecke-Halloran-2010; Hochstenbach-van Delft-2012; Holleman-Evans-2004; Ioannidis-Flaño-2012; Kobayashi-DeLeo-2010; Maertzdorf-Kaufmann-2011; Payton-Ley-2009; Sinnaeve-Granger-2009; Skov-Hasselbalch-2011
MAP2K2	ETHE1	0.14177809772081673	Co-expression	Burington-Shaughnessy-2008; Chng-Fonseca-2007; Driscoll-Munshi-2010; Hanamura-Shaughnessy-2006; Lee-Fine-2006; Li-Han-2009; Noble-Diehl-2008; Popovici-Pusztai-2010 B; Wu-Garvey-2007
LCK	GPR183	0.14132517110556364	Co-expression	Bos-Massagué-2009; Chen-Zhao-2008; Chng-Fonseca-2007; Chowdary-Mazumder-2006; Filipits-Gnant-2011; Freedman-Nevins-2011; Hannenhalli-Cappola-2006; Hatzis-Symmans-2011 B; Iwamoto-Pusztai-2011; Kabbarah-Chin-2010; Miyake-Noguchi-2012; Nair-Abecasis-2009; Roth-Zlotnik-2006; Schmidt-Gehrmann-2008; Swan-Spiller-2013; Watanabe-Nagawa-2007; Yu-Tan-2008; Zhang-Foekens-2009
MSH4	MAGEB1	0.140886589884758	Co-expression	Balgobind-den Boer-2011; Ioannidis-Flaño-2012; Kang-Willman-2010; Shea-Musser-2010; Wong-Shanley-2009 B; Wu-Garvey-2007; Yu-Tan-2008
PIK3CA	STAG1	0.14054608577862382	Co-expression	Chen-Brown-2002; Desmedt-Sotiriou-2007; Elashoff-Topol-2011 B; Finak-Park-2008; Garber-Petersen-2001; Huang-Perlman-2009; Kim-Green-2011 A; Kim-Green-2011 B; Liu-Bratslavsky-2013; Liu-Hsieh-2012; Stratford-Yeh-2010; Symmans-Pusztai-2010; Tian-Shaughnessy-2003 B; Yao-Jallal-2008
LCK	NCKAP1L	0.13897008704952896	Co-expression	Bild-Nevins-2006 C; Bonome-Birrer-2008; Bos-Massagué-2009; Chen-Brown-2002; Filipits-Gnant-2011; Garber-Petersen-2001; Gómez-Abad-Piris-2011; Jones-Libermann-2005; Kabbarah-Chin-2010; Liu-Bratslavsky-2013; Liu-Godbout-2011; Raue-Trappe-2012; Salaverria-Siebert-2011; Suárez-Fariñas-Krueger-2012; Swan-Spiller-2013; Sørlie-Børresen-Dale-2001; Watanabe-Nagawa-2007; Williams-Gascoyne-2010; Yao-Jallal-…
CXCR4	CFLAR	0.13895175326615572	Co-expression	Agnelli-Neri-2009; Bild-Nevins-2006 A; Burington-Shaughnessy-2008; Heuck-Barlogie-2012; Nair-Abecasis-2009; Popovici-Pusztai-2010 B; Tian-Shaughnessy-2003 A; Tian-Shaughnessy-2003 B
PIK3CB	SLC26A2	0.13767944928258657	Co-expression	Agnelli-Neri-2007; Agnelli-Neri-2009; Radtke-Downing-2009; Stirewalt-Radich-2008; Tomasson-Ley-2008; Verhaak-Valk-2009; Wouters-Delwel-2009; Xu-Shannon-2013
NFKB1	GPR183	0.13690588274039328	Co-expression	Boldrick-Relman-2002; Bonome-Birrer-2008; Den Boer-Pieters-2009 A; Den Boer-Pieters-2009 B; Gobble-Singer-2011; Ooi-Tan-2009; Ramaswamy-Golub-2001; Stratford-Yeh-2010; Verhaak-Valk-2009; Wouters-Delwel-2009; Yao-Jallal-2008; Yoshihara-Tanaka-2010
MAP2K1	MALT1	0.13681962387636304	Co-expression	Balgobind-den Boer-2011; Den Boer-Pieters-2009 A; Den Boer-Pieters-2009 B; Gómez-Abad-Piris-2011; Klein-Dugas-2009; Lee-MacDonald-2013; Levy-Hessner-2012 A; Li-Bhatia-2011; Postel-Vinay-Delattre-2012; Radtke-Downing-2009; Savola-Vakkila-2011; Stirewalt-Radich-2008; Tomasson-Ley-2008; Verhaak-Valk-2009; Wouters-Delwel-2009; Xu-Shannon-2013
NFKB1	MAPK1	0.13632862037047744	Co-expression	Bonome-Birrer-2008; Chowdary-Mazumder-2006; Den Boer-Pieters-2009 B; Filipits-Gnant-2011; Lenz-Staudt-2008; Postel-Vinay-Delattre-2012; Reeve-Halloran-2013; Salaverria-Siebert-2011; Toedter-Baribaud-2011; Wang-McClelland-2010 B; de Sousa E Melo-Medema-2011
TRAF2	NFKBIA	0.13392789103090763	Co-expression	Day-Maxwell-2011; Driscoll-Munshi-2010; Hanamura-Shaughnessy-2006; Popovici-Pusztai-2010 B; Schmidt-Gehrmann-2008; Steidl-Gascoyne-2010; Tian-Shaughnessy-2003 A; Tian-Shaughnessy-2003 B
MAP2K1	AGFG1	0.13290234003216028	Co-expression	Balgobind-den Boer-2011; Burczynski-Dorner-2006; Hannenhalli-Cappola-2006; Levy-Hessner-2012 B; Li-Bhatia-2011; Peri-Russo-2012; Radtke-Downing-2009; Salaverria-Siebert-2011; Singh-Celli-2011; Steidl-Gascoyne-2010; Tabchy-Pusztai-2010
F9	RAG1	0.13260467303916812	Co-expression	Bild-Nevins-2006 C; Harms-Bichakjian-2013; Lenz-Staudt-2008; Steidl-Gascoyne-2010; Sun-Fine-2006; Tian-Shaughnessy-2003 A; Tian-Shaughnessy-2003 B
FAP	RAB23	0.13160634180530906	Co-expression	Blader-Boothroyd-2001; Chen-Zhao-2008; D'Alfonso-Shin-2013; Filipits-Gnant-2011; Kim-Green-2011 B; Kim-Paik-2011; Lee-Fine-2006; Liu-Hsieh-2012; Miller-Dixon-2012; Postel-Vinay-Delattre-2012; Roth-Zlotnik-2006; Schmidt-Gehrmann-2008; Shalhoub-Martin-2010; Smeets-Christiaens-2011; Taylor-Belle-2007; Williams-Gascoyne-2010; Zhang-Foekens-2009
TGFA	MCC	0.131427978631109	Co-expression	Agnelli-Neri-2007; Coustan-Smith-Campana-2011; Freedman-Nevins-2011; Kannan-Zweidler-McKay-2011; Kim-Green-2011 A; Miller-Dixon-2007; Miller-Dixon-2012; Mullighan-Downing-2009; Sorich-Evans-2008; Spira-Brody-2007; Zhang-Mullighan-2012
NCKAP1L	GPR183	0.1297983512049541	Co-expression	Bild-Nevins-2006 A; Bild-Nevins-2006 C; Bos-Massagué-2009; Gobble-Singer-2011; Honda-Kaneko-2010; Iwamoto-Pusztai-2011; Kim-Paik-2011; Lee-Fine-2006; Liu-Godbout-2011; Miller-Dixon-2012; Minn-Massagué-2005; Nakayama-Hasegawa-2007; Noble-Diehl-2010; Nookaew-Carlsson-2013; Raponi-Beer-2006; Raue-Trappe-2012; Sears-Subramaniam-2009; Stratford-Yeh-2010; Swan-Spiller-2013; Tabchy-Pusztai-2010; Toedter…
CHUK	RAB1A	0.12926407484337687	Co-expression	Berkofsky-Fessler-Hilton-2009; Bhojwani-Carroll-2006; Chen-Brown-2002; Clarke-Clynes-2013; Einecke-Halloran-2010; Li-Bhatia-2011; Liu-Hsieh-2012; Maertzdorf-Kaufmann-2011; Nair-Abecasis-2009; Reeve-Halloran-2013; Tomasson-Ley-2008; Winter-Larson-2007; Wong-Shanley-2009 A; Wong-Shanley-2009 B; Yang-Steele-2012; Yoshihara-Tanaka-2010
SPINK1	MUC13	0.12680856650695205	Co-expression	Chen-Brown-2002; Gómez-Abad-Piris-2011; Honda-Kaneko-2010; Hummel-Siebert-2006; Landi-Jen-2008; Lenz-Staudt-2008; Raponi-Beer-2006; Wang-McClelland-2010 B; Yu-Tan-2008
ARCN1	BECN1	0.12661626003682613	Co-expression	Agnelli-Neri-2007; Bild-Nevins-2006 B; Kim-Green-2011 A; Kim-Green-2011 B; Mullighan-Downing-2009; Radtke-Downing-2009; Wang-McClelland-2010 A; Williams-Gascoyne-2010; Xu-Shannon-2013
LHCGR	MSH4	0.12520748213864863	Co-expression	Hatzis-Symmans-2011 A; Hummel-Siebert-2006; Kang-Willman-2010; Kim-Green-2011 B; Minn-Massagué-2005; Raman-Crystal-2009; Salaverria-Siebert-2011; Smirnov-Cheung-2009; Spira-Brody-2007; Stirewalt-Radich-2008; Wang-McClelland-2010 B
FADD	ARCN1	0.1237538990098983	Co-expression	Agnelli-Neri-2007; Agnelli-Neri-2009; Balgobind-den Boer-2011; Bild-Nevins-2006 C; Chuang-Kipps-2012; De Jager-Oksenberg-2009; Garber-Petersen-2001; Hummel-Siebert-2006; Okayama-Yokota-2012; Salaverria-Siebert-2011; Steidl-Gascoyne-2010; Tomasson-Ley-2008; Williams-Gascoyne-2010; Zangrando-Basso-2009
MAPK1	RAB23	0.12330134818330407	Co-expression	Barretina-Singer-2010; Filipits-Gnant-2011; Gobble-Singer-2011; Hannenhalli-Cappola-2006; Huang-Perlman-2009; Iwamoto-Kato-2005; Kim-Green-2011 B; Landi-Jen-2008; Minn-Massagué-2005; Schmidt-Gehrmann-2008; Zhang-Foekens-2009
MAP2K1	ARCN1	0.12316320091485977	Co-expression	Beane-Spira-2007; Chowdary-Mazumder-2006; Clarke-Clynes-2013; Fry-Samson-2008; Homminga-Meijerink-2011; Jones-Libermann-2005; Levy-Hessner-2012 B; Miller-Dixon-2012; Pellagatti-Boultwood-2010; Raman-Crystal-2009; Ramaswamy-Golub-2001; Scatolini-Chiorino-2010; Strulovici-Barel-Crystal-2010; Winter-Larson-2007; Wong-Aronow-2007; Wong-Shanley-2009 A
CDH11	CYP1B1	0.12294443300925195	Co-expression	Blader-Boothroyd-2001; Chen-Zhao-2008; Chng-Fonseca-2007; Finak-Park-2006; Finak-Park-2008; Gómez-Abad-Piris-2011; Kabbarah-Chin-2010; Wu-Garvey-2007; de Sousa E Melo-Medema-2011
LHCGR	IMPG1	0.12243880413006991	Co-expression	Beane-Spira-2007; Bild-Nevins-2006 C; Chen-Zhao-2008; Cliff-Dockrell-2013; Driscoll-Munshi-2010; Hanamura-Shaughnessy-2006; Ioannidis-Flaño-2012; Kabbarah-Chin-2010; Kim-Green-2011 B; Scatolini-Chiorino-2010; Zhou-O'Keefe-2010
LCN2	MUC13	0.12068035686388612	Co-expression	Beane-Spira-2007; Bild-Nevins-2006 C; Honda-Kaneko-2010; Innocenti-Brown-2011; Kim-Green-2011 A; Kim-Green-2011 B; Okayama-Yokota-2012; Spira-Brody-2007; Woodruff-Fahy-2007
PIK3CB	CHUK	0.11962891893927008	Co-expression	Boldrick-Relman-2002; Einecke-Halloran-2010; Gómez-Abad-Piris-2011; Hummel-Siebert-2006; Innocenti-Brown-2011; Mallon-McKay-2013; Moffatt-Cookson-2007; Noble-Diehl-2008; Noble-Diehl-2010; Reeve-Halloran-2013; Salaverria-Siebert-2011; Yang-Steele-2012; Yoshihara-Tanaka-2010
MAP2K2	MAPK3	0.11933140945620835	Co-expression	Folkersen-Paulsson-Berne-2012; Homminga-Meijerink-2011; Kobayashi-DeLeo-2010; Newman-Radeke-2012; Noble-Diehl-2008; Noble-Diehl-2010; Nookaew-Carlsson-2013; Toedter-Baribaud-2011; Wynn-Wong-2011; Yang-Steele-2012; Zangrando-Basso-2009
PDGFRL	CYP1B1	0.11924026627093554	Co-expression	Bild-Nevins-2006 C; Blader-Boothroyd-2001; Iyer-Brown-1999; Kogo-Mori-2011; Lee-MacDonald-2013; Liu-Hsieh-2012; Postel-Vinay-Delattre-2012; Sheffer-Domany-2009; Wang-Maris-2006; de Sousa E Melo-Medema-2011
BCL9	RAB13	0.11905332026071846	Co-expression	Berkofsky-Fessler-Hilton-2009; Bild-Nevins-2006 A; Clarke-Clynes-2013; Filipits-Gnant-2011; Hatzis-Symmans-2011 A; Hatzis-Symmans-2011 B; Kim-Green-2011 A; Symmans-Pusztai-2010; Zhang-Foekens-2009
RAF1	UBA7	0.1174293290823698	Co-expression	Bild-Nevins-2006 B; Burington-Shaughnessy-2008; Driscoll-Munshi-2010; Garber-Petersen-2001; Hanamura-Shaughnessy-2006; Heuck-Barlogie-2012; Kannan-Zweidler-McKay-2011; Miller-Dixon-2007; Miller-Dixon-2012; Mullighan-Downing-2009; Nookaew-Carlsson-2013; Sorich-Evans-2008; Steidl-Gascoyne-2010
BAD	MAP2K2	0.11727209482342005	Co-expression	Chen-Brown-2002; Garber-Petersen-2001; Maertzdorf-Kaufmann-2011; Minn-Massagué-2005; Noble-Diehl-2008; Noble-Diehl-2010; Perou-Botstein-2000; Sørlie-Børresen-Dale-2001; Whitfield-Botstein-2002; Yu-Tan-2008
RAF1	STAG1	0.1161868367344141	Co-expression	Agnelli-Neri-2007; Blader-Boothroyd-2001; Bonome-Birrer-2008; Gibault-Aurias-2012; Huang-Perlman-2009; Salaverria-Siebert-2011; Schmidt-Gehrmann-2008; Smirnov-Cheung-2012; Wang-McClelland-2010 A
FAT1	MUC13	0.11527420626953244	Co-expression	Cuadras-Greenberg-2002; Dombroski-Spielman-2010; Gysin-McMahon-2012; Innocenti-Brown-2011; Kim-Green-2011 A; Kim-Green-2011 B; Lee-MacDonald-2013; Niu-Wang-2010; Smirnov-Cheung-2012; Williams-Gascoyne-2010; Yu-Tan-2008
PIK3CA	CXCR4	0.11481509264558554	Co-expression	Berkofsky-Fessler-Hilton-2009; Coustan-Smith-Campana-2011; Heuck-Barlogie-2012; Kannan-Zweidler-McKay-2011; Mullighan-Downing-2009; Ramaswamy-Golub-2001; Rosenwald-Staudt-2001; Toedter-Baribaud-2011; Zhang-Mullighan-2012
PIK3CA	RAD17	0.11447261460125446	Co-expression	Burington-Shaughnessy-2008; Noble-Diehl-2008; Popovici-Pusztai-2010 B; Raman-Crystal-2009; Spira-Brody-2007; Tian-Shaughnessy-2003 A; Tian-Shaughnessy-2003 B
BAI1	WNK2	0.11438243137672544	Co-expression	Bos-Massagué-2009; Clarke-Clynes-2013; Folkersen-Paulsson-Berne-2012; Moffatt-Cookson-2007; Roth-Zlotnik-2006; Wong-Aronow-2007; Wong-Shanley-2009 A; Wong-Shanley-2009 B; Zangrando-Basso-2009; Zhou-O'Keefe-2010
S100A2	ST5	0.1129704371560365	Co-expression	Balgobind-den Boer-2011; Chuang-Kipps-2012; Clarke-Clynes-2013; Desmedt-Sotiriou-2007; Fry-Samson-2008; Lee-MacDonald-2013; Popovici-Pusztai-2010 B; Sun-Fine-2006; Wong-Shanley-2009 B
NFKBIA	ADRB2	0.11205540224909782	Co-expression	Bild-Nevins-2006 B; Den Boer-Pieters-2009 A; Finak-Park-2006; Harms-Bichakjian-2013; Landi-Jen-2008; Raponi-Beer-2006; Roth-Zlotnik-2006; Spira-Brody-2007; Yu-Tan-2008
RAF1	MARS	0.1119028558023274	Co-expression	Cheok-Evans-2003; Coustan-Smith-Campana-2011; Gysin-McMahon-2012; Kannan-Zweidler-McKay-2011; Li-Han-2009; Mullighan-Downing-2009; Ramaswamy-Golub-2001; Smirnov-Cheung-2012; Williams-Gascoyne-2010; Wynn-Wong-2011
GNA13	EVI2B	0.11020096694119275	Co-expression	Clarke-Clynes-2013; Cliff-Dockrell-2013; Folkersen-Paulsson-Berne-2012; Hochstenbach-van Delft-2012; Li-Bhatia-2011; Okayama-Yokota-2012; Ooi-Tan-2009; Payton-Ley-2009; Steidl-Gascoyne-2010; Woodruff-Fahy-2007; Wynn-Wong-2011; Zhou-O'Keefe-2010; de Sousa E Melo-Medema-2011
CASP8	ADAM17	0.10877177026122808	Co-expression	Kuehner-Speit-2013; Sinnaeve-Granger-2009; Stirewalt-Radich-2008; Verhaak-Valk-2009; Zangrando-Basso-2009; Zhang-Mullighan-2012
IGF1R	MCC	0.10863954294472933	Co-expression	Bigler-Russell-2013; Den Boer-Pieters-2009 B; Hannenhalli-Cappola-2006; Holleman-Evans-2004; Lugthart-Evans-2005; Wang-McClelland-2010 A
GNA13	MALT1	0.10839033359661698	Co-expression	Coustan-Smith-Campana-2011; Folkersen-Paulsson-Berne-2012; Heuck-Barlogie-2012; Levy-Hessner-2012 B; Nakayama-Hasegawa-2007; Pellagatti-Boultwood-2010; Tomasson-Ley-2008; Yu-Lee-2012
TAX1BP1	ARCN1	0.10637753095943481	Co-expression	Den Boer-Pieters-2009 A; Den Boer-Pieters-2009 B; Holleman-Evans-2004; Homminga-Meijerink-2011; Kim-Green-2011 A; Lee-MacDonald-2013; Li-Bhatia-2011; Lugthart-Evans-2005; Roth-Zlotnik-2006; Swan-Spiller-2013; Watanabe-Nagawa-2007
SCGB2A2	PBOV1	0.10538819478824735	Co-expression	Agnelli-Neri-2009; Li-Bhatia-2011; Sheffer-Domany-2009; Smirnov-Cheung-2009; Taylor-Belle-2007; Tomasson-Ley-2008; Wouters-Delwel-2009
CHUK	GNA13	0.1051528062671423	Co-expression	Bahr-Bowler-2013; Cliff-Dockrell-2013; Elashoff-Topol-2011 C; Li-Bhatia-2011; Liu-Hsieh-2012; Skov-Hasselbalch-2011; Swan-Spiller-2013; Winter-Larson-2007; Wong-Shanley-2009 A; Wong-Shanley-2009 B; Wynn-Wong-2011
IMPG1	PBOV1	0.10488464427180588	Co-expression	Bild-Nevins-2006 C; Chen-Zhao-2008; Chng-Fonseca-2007; D'Alfonso-Shin-2013; Holleman-Evans-2004; Li-Han-2009; Lugthart-Evans-2005; Mallon-McKay-2013; Miyake-Noguchi-2012; Niu-Wang-2010; Stirewalt-Radich-2008; Taylor-Belle-2007
LECT2	MSH4	0.10476545849815011	Co-expression	Bild-Nevins-2006 B; Bos-Massagué-2009; Burington-Shaughnessy-2008; Landi-Jen-2008; Minn-Massagué-2005; Tian-Shaughnessy-2003 B; Wang-Maris-2006; Wu-Garvey-2007
ADAM17	AGFG1	0.10466201696544886	Co-expression	Holland-Grimbacher-2007; Holleman-Evans-2004; Kim-Paik-2011; Lugthart-Evans-2005; Singh-Celli-2011
CBLB	GPR183	0.10453976644203067	Co-expression	D'Alfonso-Shin-2013; Lee-MacDonald-2013; Lugthart-Evans-2005; Moffatt-Cookson-2007; Niu-Wang-2010; Rieger-Chu-2004; Shalhoub-Martin-2010; Smirnov-Cheung-2009; Taylor-Belle-2007
RAB13	ETHE1	0.10360624315217137	Co-expression	Bjornsdottir-O'Toole-2011; Burington-Shaughnessy-2008; Cheok-Evans-2003; Hochstenbach-van Delft-2012; Holland-Grimbacher-2007; Kang-Willman-2010; Lugthart-Evans-2005; Newman-Radeke-2012; Payton-Ley-2009
GPR183	CYP1B1	0.10346885398030281	Co-expression	Agnelli-Neri-2007; Agnelli-Neri-2009; Barretina-Singer-2010; Bonome-Birrer-2008; Gobble-Singer-2011; Landi-Jen-2008; Singh-Celli-2011
AKT1	ARCN1	0.10312048165360466	Co-expression	Cliff-Dockrell-2013; Heuck-Barlogie-2012; Liu-Bratslavsky-2013; Liu-Hsieh-2012; Miller-Dixon-2007; Miller-Dixon-2012; Nair-Abecasis-2009; Sears-Subramaniam-2009; Spira-Brody-2007; Swan-Spiller-2013; Wong-Shanley-2009 B
NFKB1	CFLAR	0.1030692127533257	Co-expression	Bigler-Russell-2013; Chowdary-Mazumder-2006; Harms-Bichakjian-2013; Kim-Green-2011 A; Kobayashi-DeLeo-2010; Naesens-Sarwal-2011; Newman-Radeke-2012; Postel-Vinay-Delattre-2012; Singh-Celli-2011; Suárez-Fariñas-Krueger-2012
PIK3CA	CASP8	0.10303521808236837	Co-expression	Kang-Willman-2010; Lugthart-Evans-2005; Radtke-Downing-2009; Scherzer-Gullans-2007; Taylor-Belle-2007; Taylor-Kwo-2008; Tomasson-Ley-2008; Xu-Shannon-2013
IKBKB	NCKAP1L	0.10192840406671166	Co-expression	Agnelli-Neri-2007; Agnelli-Neri-2009; Berkofsky-Fessler-Hilton-2009; Dombroski-Spielman-2010; Niu-Wang-2010; Williams-Gascoyne-2010; Winter-Larson-2007; Zangrando-Basso-2009
CHUK	TAX1BP1	0.10070116072893143	Co-expression	Bhojwani-Carroll-2006; Clarke-Clynes-2013; Kobayashi-DeLeo-2010; Levy-Hessner-2012 A; Li-Han-2009; Liu-Bratslavsky-2013; Shalhoub-Martin-2010; Skov-Hasselbalch-2011; Skrzypczak-Ostrowsk-2010; Whitfield-Botstein-2002; Winter-Larson-2007; Wong-Aronow-2007
UBA7	MARS	0.10025265207514167	Co-expression	Coustan-Smith-Campana-2011; Ioannidis-Flaño-2012; Kannan-Zweidler-McKay-2011; Mullighan-Downing-2009; Ramaswamy-Golub-2001; Reeve-Halloran-2013; Sorich-Evans-2008; Zhang-Mullighan-2012
CHUK	AGFG1	0.10010449541732669	Co-expression	Chowdary-Mazumder-2006; Dombroski-Spielman-2010; Nair-Abecasis-2009; Petruzziello-Pellegrini-Marsden-2012; Stirewalt-Radich-2008; Suárez-Fariñas-Krueger-2012; Swan-Spiller-2013; Vallat-Bahram-2013
MAP2K2	AKT1	0.09865709696896374	Co-expression	Bahr-Bowler-2013; Boldrick-Relman-2002; Chuang-Kipps-2012; Levy-Hessner-2012 A; Levy-Hessner-2012 B; Liu-Hsieh-2012; Raman-Crystal-2009; Singh-Celli-2011; Strulovici-Barel-Crystal-2010; de Sousa E Melo-Medema-2011
UBA7	NCKAP1L	0.09817470307461917	Co-expression	Balgobind-den Boer-2011; Dombroski-Spielman-2010; Homminga-Meijerink-2011; Jones-Libermann-2005; Kabbarah-Chin-2010; Kang-Willman-2010; Kuehner-Speit-2013; Li-Han-2009; Naesens-Sarwal-2011; Raponi-Beer-2006; Smirnov-Cheung-2009; Smirnov-Cheung-2012; Yang-Steele-2012
FGF12	LHCGR	0.09792729560285807	Co-expression	Den Boer-Pieters-2009 B; Gibault-Aurias-2012; Holleman-Evans-2004; Iqbal-Chan-2010; Kim-Green-2011 B; Lugthart-Evans-2005; Wu-Garvey-2007
GNA13	CXCR4	0.09789625369012356	Co-expression	Balgobind-den Boer-2011; Chen-Zhao-2008; Coustan-Smith-Campana-2011; Kannan-Zweidler-McKay-2011; Ooi-Tan-2009; Sorich-Evans-2008; Strulovici-Barel-Crystal-2010; Zangrando-Basso-2009; Zhang-Mullighan-2012
PIK3CG	CXCR4	0.09782612463459373	Co-expression	Arijs-Rutgeerts-2009; Cheok-Evans-2003; Kabbarah-Chin-2010; Kim-Paik-2011; Nair-Abecasis-2009; Perou-Botstein-2000; Ross-Perou-2001; Yu-Lee-2012
PIK3R1	CXCR4	0.09750003274530172	Co-expression	Boldrick-Relman-2002; Kannan-Zweidler-McKay-2011; Li-Bhatia-2011; Li-Han-2009; Mullighan-Downing-2009; Taylor-Kwo-2008; Zangrando-Basso-2009
PIK3CA	GNA13	0.09739246242679656	Co-expression	Barretina-Singer-2010; Chen-Zhao-2008; Chng-Fonseca-2007; Den Boer-Pieters-2009 B; Elashoff-Topol-2011 B; Raponi-Beer-2006; Stratford-Yeh-2010; Taylor-Kwo-2008; Yu-Lee-2012; Zangrando-Basso-2009
CHUK	MARK3	0.09730574674904346	Co-expression	Bahr-Bowler-2013; Den Boer-Pieters-2009 A; Homminga-Meijerink-2011; Hummel-Siebert-2006; Li-Han-2009; Miyake-Noguchi-2012; Moffatt-Cookson-2007; Nair-Abecasis-2009; Raue-Trappe-2012; Winter-Larson-2007
TAX1BP1	BECN1	0.0967816801276058	Co-expression	Chen-Brown-2002; Chuang-Kipps-2012; Detweiler-Falkow-2001; Harms-Bichakjian-2013; Ramaswamy-Golub-2001; Salaverria-Siebert-2011; Smirnov-Cheung-2012; Wang-Maris-2006; Yu-Lee-2012
CFLAR	MALT1	0.09665661863982677	Co-expression	Agnelli-Neri-2007; Agnelli-Neri-2009; Burington-Shaughnessy-2008; Driscoll-Munshi-2010; Hanamura-Shaughnessy-2006; Popovici-Pusztai-2010 B; Winter-Larson-2007
CFLAR	EVI2B	0.09613518137484789	Co-expression	Bild-Nevins-2006 A; Bild-Nevins-2006 B; Chen-Zhao-2008; Chibon-Aurias-2010; Desmedt-Sotiriou-2007; Elashoff-Topol-2011 C; Folkersen-Paulsson-Berne-2012; Hatzis-Symmans-2011 A; Hatzis-Symmans-2011 B; Ooi-Tan-2009; Payton-Ley-2009; Raponi-Beer-2006; Tabchy-Pusztai-2010; Wang-McClelland-2010 B; de Sousa E Melo-Medema-2011
NFKB1	ARCN1	0.09583146031945944	Co-expression	Chowdary-Mazumder-2006; Cliff-Dockrell-2013; Holland-Grimbacher-2007; Liu-Bratslavsky-2013; Nookaew-Carlsson-2013; Skov-Hasselbalch-2011; Smeets-Christiaens-2011; Steidl-Gascoyne-2010; Strulovici-Barel-Crystal-2010; Williams-Gascoyne-2010; Wynn-Wong-2011
TRAF2	HTT	0.09582364512607455	Co-expression	Hummel-Siebert-2006; Levy-Hessner-2012 B; Miller-Dixon-2007; Miller-Dixon-2012; Noble-Diehl-2008; Noble-Diehl-2010; Salaverria-Siebert-2011
S100A2	CTSL2	0.09539350401610136	Co-expression	Clarke-Clynes-2013; Compagno-Pasqualucci-2009; Gómez-Abad-Piris-2011; Holland-Grimbacher-2007; Iwamoto-Pusztai-2011; Miller-Dixon-2007; Minn-Massagué-2005; Miyake-Noguchi-2012; Raman-Crystal-2009; Steidl-Gascoyne-2010; Yu-Tan-2008
FAP	ADAMTS6	0.09495477727614343	Co-expression	Bos-Massagué-2009; Chen-Zhao-2008; Clarke-Clynes-2013; D'Alfonso-Shin-2013; Finak-Park-2006; Finak-Park-2008; Kang-Willman-2010; Liu-Godbout-2011; Liu-Hsieh-2012; Miyake-Noguchi-2012; Smeets-Christiaens-2011; Taylor-Belle-2007; Wynn-Wong-2011
S100A2	IGFBP1	0.09479734767228365	Co-expression	Den Boer-Pieters-2009 B; Holleman-Evans-2004; Liu-Bratslavsky-2013; Lugthart-Evans-2005; Maertzdorf-Kaufmann-2011
EGFR	GML	0.09474440990015864	Co-expression	Cheok-Evans-2003; Gobble-Singer-2011; Haugen-Van Houten-2010; Homminga-Meijerink-2011; Klein-Dugas-2009; Pellagatti-Boultwood-2010; Sheffer-Domany-2009; Singh-Celli-2011; Zhou-O'Keefe-2010
MAPK3	TIE1	0.0944976577302441	Co-expression	Alizadeh-Staudt-2000; Boldrick-Relman-2002; Innocenti-Brown-2011; Nakayama-Hasegawa-2007; Perou-Botstein-2000; Ramaswamy-Golub-2001; Shea-Musser-2010; Zangrando-Basso-2009
BCL9	SCGB2A2	0.09428081475198269	Co-expression	Noble-Diehl-2008; Noble-Diehl-2010; Radtke-Downing-2009; Xu-Shannon-2013
CFLAR	NCKAP1L	0.09417013265192509	Co-expression	Bonome-Birrer-2008; Filipits-Gnant-2011; Kabbarah-Chin-2010; Minn-Massagué-2005; Ooi-Tan-2009; Raponi-Beer-2006; Schmidt-Gehrmann-2008; Wang-Maris-2006; Yu-Tan-2008; Zhang-Foekens-2009
AKT1	RELA	0.09416672214865685	Co-expression	D'Alfonso-Shin-2013; Elashoff-Topol-2011 C; Folkersen-Paulsson-Berne-2012; Ramaswamy-Golub-2001; Smirnov-Cheung-2012; Steidl-Gascoyne-2010; Suárez-Fariñas-Krueger-2012; Wang-McClelland-2010 A
RELA	ARCN1	0.09400685457512736	Co-expression	Chen-Brown-2002; Chng-Fonseca-2007; Fry-Samson-2008; Hummel-Siebert-2006; Lee-MacDonald-2013; Naesens-Sarwal-2011; Skrzypczak-Ostrowsk-2010; Swan-Spiller-2013; Sørlie-Børresen-Dale-2001; Williams-Gascoyne-2010; Yang-Steele-2012
PIK3R1	MCC	0.09397207852452993	Co-expression	Dombroski-Spielman-2010; Lee-MacDonald-2013; Liu-Godbout-2011; Smeets-Christiaens-2011; Strulovici-Barel-Crystal-2010
F9	MAGEB1	0.09391306852921844	Co-expression	Bonome-Birrer-2008; Harms-Bichakjian-2013; Hatzis-Symmans-2011 A; Landi-Jen-2008; Naesens-Sarwal-2011; Watanabe-Nagawa-2007; Wong-Shanley-2009 A
INHA	BMP7	0.09297095239162445	Co-expression	Berkofsky-Fessler-Hilton-2009; Hatzis-Symmans-2011 B; Naesens-Sarwal-2011; Symmans-Pusztai-2010; Taylor-Kwo-2008
RAB13	USP4	0.09282658621668816	Co-expression	Bahr-Bowler-2013; Bigler-Russell-2013; Bild-Nevins-2006 C; Bonome-Birrer-2008; Scatolini-Chiorino-2010; Wu-Garvey-2007
RAF1	RELA	0.09279267396777868	Co-expression	Berchtold-Cotman-2008; Haugen-Van Houten-2010; Rosenwald-Staudt-2001; Ross-Brown-2000; Ross-Perou-2001; Vallat-Bahram-2013
ADRB2	GPR183	0.09217931237071753	Co-expression	Arijs-Rutgeerts-2009; Bild-Nevins-2006 A; Miller-Dixon-2007; Miller-Dixon-2012; Noble-Diehl-2008; Noble-Diehl-2010; Toedter-Baribaud-2011; Williams-Gascoyne-2010; Zangrando-Basso-2009
F9	IGFBP1	0.09169938950799406	Co-expression	Elashoff-Topol-2011 B; Elashoff-Topol-2011 C; Hummel-Siebert-2006; Roth-Zlotnik-2006; Sheffer-Domany-2009; Wong-Aronow-2007; Wong-Shanley-2009 A; Wong-Shanley-2009 B; Yu-Tan-2008
BAD	PLCB3	0.0906605813652277	Co-expression	Chibon-Aurias-2010; Gibault-Aurias-2012; Gysin-McMahon-2012; Landi-Jen-2008; Yoshihara-Tanaka-2010
CRABP1	FOLR1	0.09012211859226227	Co-expression	Detweiler-Falkow-2001; Iwamoto-Pusztai-2011; Perou-Botstein-2000; Sørlie-Børresen-Dale-2001
PIK3R2	MAP2K2	0.09000155702233315	Co-expression	Bild-Nevins-2006 C; Desmedt-Sotiriou-2007; Gobble-Singer-2011; Huang-Perlman-2009; Landi-Jen-2008; Ross-Perou-2001; Salaverria-Siebert-2011; Yu-Lee-2012
LCP1	BECN1	0.08972529135644436	Co-expression	Bahr-Bowler-2013; Burczynski-Dorner-2006; Hummel-Siebert-2006; Pellagatti-Boultwood-2010; Tomasson-Ley-2008; Winter-Larson-2007; Wong-Aronow-2007; Wong-Shanley-2009 A; Yang-Steele-2012
IGF1R	NEO1	0.08959512319415808	Co-expression	Gysin-McMahon-2012; Miller-Dixon-2012; Minn-Massagué-2005; Raponi-Beer-2006; Ross-Perou-2001
CASP8	LCK	0.08902719290927052	Co-expression	Chen-Zhao-2008; Einecke-Halloran-2010; Filipits-Gnant-2011; Folkersen-Paulsson-Berne-2012; Gibault-Aurias-2012; Reeve-Halloran-2013; Ross-Brown-2000; Roth-Zlotnik-2006; Sorich-Evans-2008; Yao-Jallal-2008
IMPG1	CRYBA1	0.08896857302170247	Co-expression	Finak-Park-2006; Finak-Park-2008; Honda-Kaneko-2010; Maertzdorf-Kaufmann-2011; Niu-Wang-2010; Raue-Trappe-2012; Steidl-Gascoyne-2010; Yao-Jallal-2008
ST5	NEO1	0.0889556520851329	Co-expression	Barretina-Singer-2010; Compagno-Pasqualucci-2009; Finak-Park-2006; Finak-Park-2008; Freedman-Nevins-2011; Fry-Samson-2008; Hatzis-Symmans-2011 B; Schmidt-Gehrmann-2008; Singh-Celli-2011; Stratford-Yeh-2010
EVI2B	MALT1	0.08876507682725787	Co-expression	Arijs-Rutgeerts-2009; Bild-Nevins-2006 A; Desmedt-Sotiriou-2007; Filipits-Gnant-2011; Iwamoto-Pusztai-2011; Kabbarah-Chin-2010; Klein-Dugas-2009; Miyake-Noguchi-2012; Ooi-Tan-2009; Radtke-Downing-2009; Verhaak-Valk-2009; Wouters-Delwel-2009; Xu-Shannon-2013
BAD	FADD	0.08854891872033477	Co-expression	Garber-Petersen-2001; Huang-Perlman-2009; Hummel-Siebert-2006; Ross-Perou-2001; Salaverria-Siebert-2011; Savola-Vakkila-2011; Sun-Fine-2006
UBA7	RIPK3	0.08820097940042615	Co-expression	Bos-Massagué-2009; Cliff-Dockrell-2013; Compagno-Pasqualucci-2009; Day-Maxwell-2011; Harms-Bichakjian-2013; Maertzdorf-Kaufmann-2011; Mallon-McKay-2013; Miyake-Noguchi-2012; Stratford-Yeh-2010; Suárez-Fariñas-Krueger-2012; Wang-McClelland-2010 B; Yang-Steele-2012
GNA13	RAB1A	0.0880558262579143	Co-expression	Balgobind-den Boer-2011; Den Boer-Pieters-2009 A; Ioannidis-Flaño-2012; Ramaswamy-Golub-2001; Singh-Celli-2011; Wong-Shanley-2009 A; Wong-Shanley-2009 B
NFKB1	MAP2K1	0.08787985448725522	Co-expression	Bild-Nevins-2006 B; Clarke-Clynes-2013; Den Boer-Pieters-2009 B; Hochstenbach-van Delft-2012; Holleman-Evans-2004; Kobayashi-DeLeo-2010; Lee-MacDonald-2013; Li-Bhatia-2011; Lugthart-Evans-2005; Verhaak-Valk-2009; Winter-Larson-2007; Wouters-Delwel-2009; Yao-Jallal-2008
SCGB2A1	FOLR1	0.08774770237505436	Co-expression	Chen-Zhao-2008; Nair-Abecasis-2009; Pfister-Pommier-2009; Raue-Trappe-2012; Skrzypczak-Ostrowsk-2010; Yao-Jallal-2008
PIK3CG	GPR183	0.08746907720342278	Co-expression	Arijs-Rutgeerts-2009; Kim-Green-2011 B; Kim-Paik-2011; Lee-Fine-2006; Miller-Dixon-2007; Nair-Abecasis-2009; Nookaew-Carlsson-2013; Tabchy-Pusztai-2010
NFKB1	GNA13	0.08717463770881295	Co-expression	Chibon-Aurias-2010; Den Boer-Pieters-2009 A; Den Boer-Pieters-2009 B; Hochstenbach-van Delft-2012; Homminga-Meijerink-2011; Innocenti-Brown-2011; Raman-Crystal-2009; Schmidt-Gehrmann-2008; Smirnov-Cheung-2012; Yu-Lee-2012
IKBKB	UBA7	0.08664945792406797	Co-expression	Homminga-Meijerink-2011; Liang-Stephan-2007; Pellagatti-Boultwood-2010; Reeve-Halloran-2013; Steidl-Gascoyne-2010; Yang-Steele-2012
RIPK3	NCKAP1L	0.0866016938816756	Co-expression	Berkofsky-Fessler-Hilton-2009; Cliff-Dockrell-2013; Elashoff-Topol-2011 C; Gómez-Abad-Piris-2011; Innocenti-Brown-2011; Maertzdorf-Kaufmann-2011; Newman-Radeke-2012; Raue-Trappe-2012; Shalhoub-Martin-2010; Sun-Fine-2006; Suárez-Fariñas-Krueger-2012; Wynn-Wong-2011; Yang-Steele-2012; Zhou-O'Keefe-2010
CDKN2B	SCGB2A2	0.08596438448876143	Co-expression	Coustan-Smith-Campana-2011; Tian-Shaughnessy-2003 A; Yu-Lee-2012; Zhang-Mullighan-2012
EVI2B	ADRB2	0.08555640699341893	Co-expression	Arijs-Rutgeerts-2009; Berchtold-Cotman-2008; Bild-Nevins-2006 A; Desmedt-Sotiriou-2007; Hatzis-Symmans-2011 A; Hatzis-Symmans-2011 B; Huang-Perlman-2009; Spira-Brody-2007; Sun-Fine-2006; Verhaak-Valk-2009; Wouters-Delwel-2009; Yoshihara-Tanaka-2010; de Sousa E Melo-Medema-2011
LECT2	IGFBP1	0.08526576193980873	Co-expression	Balgobind-den Boer-2011; Hummel-Siebert-2006; Scherzer-Gullans-2007; Sheffer-Domany-2009; Wang-McClelland-2010 A; Yu-Tan-2008; Zhou-O'Keefe-2010
IMPG1	MAGEB3	0.08501073101069778	Co-expression	Beane-Spira-2007; Chen-Zhao-2008; Filipits-Gnant-2011; Freedman-Nevins-2011; Harms-Bichakjian-2013; Iwamoto-Pusztai-2011; Kogo-Mori-2011; Peng-Katze-2009; Postel-Vinay-Delattre-2012; Taylor-Belle-2007; Tian-Shaughnessy-2003 A; Tian-Shaughnessy-2003 B; Yao-Jallal-2008
MAPK3	TP53	0.08415502635762095	Co-expression	Alizadeh-Staudt-2000; Boldrick-Relman-2002; Liu-Bratslavsky-2013; Liu-Hsieh-2012; Yu-Lee-2012
PIK3R1	IGF1R	0.08400708716362715	Co-expression	Hannenhalli-Cappola-2006; Kannan-Zweidler-McKay-2011; Mullighan-Downing-2009; Nair-Abecasis-2009; Sun-Fine-2006; Yao-Jallal-2008; Zhang-Mullighan-2012
LCP1	MALT1	0.08399200951680541	Co-expression	Arijs-Rutgeerts-2009; Bild-Nevins-2006 A; Compagno-Pasqualucci-2009; Filipits-Gnant-2011; Kabbarah-Chin-2010; Lenz-Staudt-2008; Miyake-Noguchi-2012; Ooi-Tan-2009; Schmidt-Gehrmann-2008
IMPG1	XYLB	0.08395061502233148	Co-expression	Balgobind-den Boer-2011; Beane-Spira-2007; Chang-Katzenellenbogen-2008; Kim-Green-2011 A; Postel-Vinay-Delattre-2012; Shea-Musser-2010; Williams-Gascoyne-2010
UBA7	HTT	0.08394557097926736	Co-expression	Clarke-Clynes-2013; Driscoll-Munshi-2010; Hanamura-Shaughnessy-2006; Miyake-Noguchi-2012; Perou-Botstein-2000; Popovici-Pusztai-2010 B; Raman-Crystal-2009; Taylor-Kwo-2008
CHUK	MAPK1	0.0838905069977045	Co-expression	Agnelli-Neri-2007; Agnelli-Neri-2009; Boldrick-Relman-2002; Rosenwald-Staudt-2001; Watanabe-Nagawa-2007
RFXAP	CBFA2T2	0.08332117460668087	Co-expression	Kim-Green-2011 A; Raponi-Beer-2006; Spira-Brody-2007; Taylor-Kwo-2008
IGF1R	SLC26A2	0.08290152531117201	Co-expression	Berkofsky-Fessler-Hilton-2009; Coustan-Smith-Campana-2011; Hannenhalli-Cappola-2006; Hummel-Siebert-2006; Sorich-Evans-2008; Zhang-Mullighan-2012
ARCN1	MARS	0.08289865963160992	Co-expression	Agnelli-Neri-2009; Iwamoto-Kato-2005; Kim-Green-2011 A; Liu-Hsieh-2012; Wong-Aronow-2007; Wong-Shanley-2009 A; Wong-Shanley-2009 B
RAB13	CYP1B1	0.08286863239482045	Co-expression	Chen-Zhao-2008; Hummel-Siebert-2006; Iqbal-Chan-2010; Lenz-Staudt-2008; Levy-Hessner-2012 A; Levy-Hessner-2012 B; Salaverria-Siebert-2011; Williams-Gascoyne-2010
MCC	CDH11	0.08246144955046475	Co-expression	Gómez-Abad-Piris-2011; Haugen-Van Houten-2010; Mallon-McKay-2013; Noble-Diehl-2010; Raman-Crystal-2009; Roth-Zlotnik-2006; Scherzer-Gullans-2007; Stratford-Yeh-2010
NFKBIA	USP4	0.08218337502330542	Co-expression	Clarke-Clynes-2013; Scherzer-Gullans-2007; Stirewalt-Radich-2008; Symmans-Pusztai-2010
MCC	WWOX	0.08140727458521724	Co-expression	Coustan-Smith-Campana-2011; Kannan-Zweidler-McKay-2011; Li-Han-2009; Shea-Musser-2010; Smirnov-Cheung-2009; Sorich-Evans-2008; Taylor-Belle-2007; Wang-McClelland-2010 A; Zhang-Foekens-2009; Zhang-Mullighan-2012
HGF	AGFG1	0.0805866327136755	Co-expression	Blader-Boothroyd-2001; Maertzdorf-Kaufmann-2011; Wang-Maris-2006; Wong-Shanley-2009 A
CASP10	LCN2	0.07986090239137411	Co-expression	Holland-Grimbacher-2007; Kogo-Mori-2011; Noble-Diehl-2008; Noble-Diehl-2010; Sheffer-Domany-2009; Toedter-Baribaud-2011
MAP2K1	GNA13	0.07952570402994752	Co-expression	Clarke-Clynes-2013; Fry-Samson-2008; Iwamoto-Pusztai-2011; Li-Bhatia-2011; Scatolini-Chiorino-2010; Woodruff-Fahy-2007
CTSL2	ADAM17	0.07934888685122132	Co-expression	Berkofsky-Fessler-Hilton-2009; Bos-Massagué-2009; Clarke-Clynes-2013; Desmedt-Sotiriou-2007; Hatzis-Symmans-2011 B; Iwamoto-Pusztai-2011; Miyake-Noguchi-2012
MCC	ST5	0.07892123167403042	Co-expression	Alizadeh-Staudt-2000; Folkersen-Paulsson-Berne-2012; Jones-Libermann-2005; Kuehner-Speit-2013; Lenz-Staudt-2008; Pellagatti-Boultwood-2010; Wang-McClelland-2010 B
LCN2	FOLR1	0.07889725361019373	Co-expression	Clarke-Clynes-2013; Filipits-Gnant-2011; Iqbal-Chan-2010; Liu-Hsieh-2012; Perou-Botstein-2000
GNA13	DYRK1A	0.07885133277159184	Co-expression	Den Boer-Pieters-2009 A; Den Boer-Pieters-2009 B; Lee-MacDonald-2013; Moffatt-Cookson-2007; Skrzypczak-Ostrowsk-2010; Toedter-Baribaud-2011
SLC26A2	CYP1B1	0.07869713730178773	Co-expression	Berchtold-Cotman-2008; Holland-Grimbacher-2007; Liang-Stephan-2007; Wang-McClelland-2010 A; Wang-McClelland-2010 B
SCGB2A2	SSX1	0.07843868830241263	Co-expression	Berchtold-Cotman-2008; Kim-Green-2011 A; Kim-Green-2011 B; Kogo-Mori-2011; Li-Bhatia-2011; Wouters-Delwel-2009
FAT1	ADAM17	0.07837023586034775	Co-expression	Desmedt-Sotiriou-2007; Hatzis-Symmans-2011 A; Iwamoto-Kato-2005; Schmidt-Gehrmann-2008; Swan-Spiller-2013; Tabchy-Pusztai-2010; Zhang-Foekens-2009
NFKBIA	RELA	0.07829595543444157	Co-expression	Alizadeh-Staudt-2000; Berchtold-Cotman-2008; Boldrick-Relman-2002; Iwamoto-Kato-2005; Rosenwald-Staudt-2001; Whitfield-Botstein-2002
MUC13	MAGEB3	0.07827213732525706	Co-expression	Berchtold-Cotman-2008; Chen-Zhao-2008; Desmedt-Sotiriou-2007; Folkersen-Paulsson-Berne-2012; Hannenhalli-Cappola-2006; Iwamoto-Kato-2005; Suárez-Fariñas-Krueger-2012; Tabchy-Pusztai-2010
PDGFRL	RAB23	0.07794465846382082	Co-expression	Blader-Boothroyd-2001; Cliff-Dockrell-2013; Filipits-Gnant-2011; Lenz-Staudt-2008; Nair-Abecasis-2009; Postel-Vinay-Delattre-2012; Schmidt-Gehrmann-2008; Sheffer-Domany-2009; Smeets-Christiaens-2011; Steidl-Gascoyne-2010
FGF20	TRPM1	0.07766565820202231	Co-expression	Driscoll-Munshi-2010; Elashoff-Topol-2011 B; Levy-Hessner-2012 A; Levy-Hessner-2012 B; Liu-Godbout-2011; Wong-Shanley-2009 A; Yu-Lee-2012
FAT1	PDGFRL	0.07693492772523314	Co-expression	Agnelli-Neri-2009; Berkofsky-Fessler-Hilton-2009; Burington-Shaughnessy-2008; Chang-Katzenellenbogen-2008; Compagno-Pasqualucci-2009; Folkersen-Paulsson-Berne-2012; Iqbal-Chan-2010; Iwamoto-Kato-2005; Miller-Dixon-2007
TIE1	ROS1	0.0769082612823695	Co-expression	Alizadeh-Staudt-2000; Elashoff-Topol-2011 C; Raponi-Beer-2006; Rosenwald-Staudt-2001; Shea-Musser-2010; Wu-Garvey-2007
FGF20	IMPG1	0.07656955951824784	Co-expression	Cliff-Dockrell-2013; Folkersen-Paulsson-Berne-2012; Li-Han-2009; Postel-Vinay-Delattre-2012; Sears-Subramaniam-2009; Wang-McClelland-2010 A; Yao-Jallal-2008
INHA	TRPM1	0.07576070027425885	Co-expression	Bjornsdottir-O'Toole-2011; Chng-Fonseca-2007; Coustan-Smith-Campana-2011; Kannan-Zweidler-McKay-2011; Mullighan-Downing-2009
ALK	ADAMTS6	0.07472250517457724	Co-expression	Agnelli-Neri-2007; Agnelli-Neri-2009; Hummel-Siebert-2006; Iwamoto-Pusztai-2011; Salaverria-Siebert-2011; Wang-McClelland-2010 A
RAF1	MAP2K1	0.0744102958124131	Co-expression	Einecke-Halloran-2010; Finak-Park-2008; Fry-Samson-2008; Hochstenbach-van Delft-2012; Lee-MacDonald-2013; Ramaswamy-Golub-2001; Reeve-Halloran-2013; Rieger-Chu-2004; Smirnov-Cheung-2012
FAT1	BMP7	0.07423636224120855	Co-expression	Berchtold-Cotman-2008; Chowdary-Mazumder-2006; Gysin-McMahon-2012; Mallon-McKay-2013
GML	TRPM1	0.07412062538787723	Co-expression	Agnelli-Neri-2007; Bonome-Birrer-2008; Chowdary-Mazumder-2006; Kabbarah-Chin-2010; Mullighan-Downing-2009; Schmidt-Gehrmann-2008; Sheffer-Domany-2009; Symmans-Pusztai-2010
GML	SSTR2	0.07399267889559269	Co-expression	Driscoll-Munshi-2010; Finak-Park-2006; Hanamura-Shaughnessy-2006; Kobayashi-DeLeo-2010; Pellagatti-Boultwood-2010; Wouters-Delwel-2009
RFXAP	XPA	0.07397989649325609	Co-expression	Einecke-Halloran-2010; Newman-Radeke-2012; Noble-Diehl-2008; Noble-Diehl-2010; Reeve-Halloran-2013; Shea-Musser-2010; Stratford-Yeh-2010
LHCGR	ADAMTS6	0.07348970451857895	Co-expression	Agnelli-Neri-2009; Cliff-Dockrell-2013; Finak-Park-2008; Iqbal-Chan-2010; Iwamoto-Kato-2005; Kobayashi-DeLeo-2010; Raponi-Beer-2006; Taylor-Belle-2007
LHCGR	MAGEB1	0.07293419167399406	Co-expression	Homminga-Meijerink-2011; Iwamoto-Pusztai-2011; Kang-Willman-2010; Nakayama-Hasegawa-2007
PIK3CA	AGFG1	0.0728497738018632	Co-expression	Den Boer-Pieters-2009 B; Holleman-Evans-2004; Smirnov-Cheung-2009; Tian-Shaughnessy-2003 A; Tian-Shaughnessy-2003 B
BRAF	F9	0.07256092457100749	Co-expression	Chang-Katzenellenbogen-2008; Iwamoto-Pusztai-2011; Jones-Libermann-2005; Minn-Massagué-2005; Wang-Maris-2006
NFKB1	AGFG1	0.07244182378053665	Co-expression	Barretina-Singer-2010; Chen-Zhao-2008; Chibon-Aurias-2010; Den Boer-Pieters-2009 A; Den Boer-Pieters-2009 B; Finak-Park-2008; Gómez-Abad-Piris-2011
F9	LECT2	0.07242080877767876	Co-expression	Driscoll-Munshi-2010; Hanamura-Shaughnessy-2006; Honda-Kaneko-2010; Hummel-Siebert-2006; Iwamoto-Kato-2005; Kim-Green-2011 B; Liu-Godbout-2011; Mallon-McKay-2013; Popovici-Pusztai-2010 B; Roth-Zlotnik-2006; Salaverria-Siebert-2011; Sheffer-Domany-2009; Sun-Fine-2006; Yu-Tan-2008
MALT1	STAG1	0.07241043401882052	Co-expression	Finak-Park-2008; Innocenti-Brown-2011; Kuehner-Speit-2013; Scatolini-Chiorino-2010; Sears-Subramaniam-2009; Wang-Maris-2006
FGF20	LECT2	0.07192264357581735	Co-expression	Bild-Nevins-2006 C; Chang-Katzenellenbogen-2008; Elashoff-Topol-2011 B; Elashoff-Topol-2011 C; Finak-Park-2006; Harms-Bichakjian-2013; Kim-Paik-2011; Liu-Godbout-2011; Maertzdorf-Kaufmann-2011; Raue-Trappe-2012; Yoshihara-Tanaka-2010
VEGFA	ADAM17	0.07184602320194244	Co-expression	Radtke-Downing-2009; Skrzypczak-Ostrowsk-2010; Xu-Shannon-2013
CXCR4	NCKAP1L	0.07162227062508464	Co-expression	Arijs-Rutgeerts-2009; Chen-Brown-2002; Kabbarah-Chin-2010; Minn-Massagué-2005; Miyake-Noguchi-2012; Noble-Diehl-2008; Noble-Diehl-2010; Pfister-Pommier-2009; Shalhoub-Martin-2010; Sheffer-Domany-2009; Stratford-Yeh-2010; Swan-Spiller-2013; Yao-Jallal-2008
LHCGR	TNFSF15	0.07154312706552446	Co-expression	Bild-Nevins-2006 B; Freedman-Nevins-2011; Kabbarah-Chin-2010; Kang-Willman-2010; Miller-Dixon-2007; Niu-Wang-2010; Peng-Katze-2009
EVI2B	ADAM17	0.0712759552989155	Co-expression	Arijs-Rutgeerts-2009; Hannenhalli-Cappola-2006; Honda-Kaneko-2010; Lenz-Staudt-2008; Taylor-Belle-2007; Wang-McClelland-2010 B; Woodruff-Fahy-2007; Wynn-Wong-2011; Zhou-O'Keefe-2010
MCC	PSG3	0.07120757410302758	Co-expression	Alizadeh-Staudt-2000; Coustan-Smith-Campana-2011; Iwamoto-Kato-2005; Rosenwald-Staudt-2001; Schmidt-Gehrmann-2008; Smirnov-Cheung-2009; Smirnov-Cheung-2012
PIK3R2	BAI1	0.07105530565604568	Co-expression	Bhojwani-Carroll-2006; Desmedt-Sotiriou-2007; Hatzis-Symmans-2011 A; Iwamoto-Kato-2005; Landi-Jen-2008; Roth-Zlotnik-2006; Wynn-Wong-2011
SCGB2A2	MAGEB3	0.07086419186089188	Co-expression	Chuang-Kipps-2012; Freedman-Nevins-2011; Kogo-Mori-2011; Payton-Ley-2009; Sun-Fine-2006; Wang-McClelland-2010 B
IKBKB	MAPK1	0.0706480611115694	Co-expression	Hummel-Siebert-2006; Ross-Brown-2000; Salaverria-Siebert-2011; Smirnov-Cheung-2012
BAD	ETHE1	0.07033121259883046	Co-expression	Burczynski-Dorner-2006; Maertzdorf-Kaufmann-2011; Noble-Diehl-2008; Noble-Diehl-2010; Singh-Celli-2011; Swan-Spiller-2013; Taylor-Kwo-2008
CTSL2	MUC13	0.07016728119924664	Co-expression	Den Boer-Pieters-2009 B; Hannenhalli-Cappola-2006; Li-Han-2009; Naesens-Sarwal-2011; Reeve-Halloran-2013
IMPG1	PSG1	0.07013287860900164	Co-expression	Beane-Spira-2007; Chen-Zhao-2008; Clarke-Clynes-2013; Cliff-Dockrell-2013; Li-Bhatia-2011; Miller-Dixon-2007; Miller-Dixon-2012; Niu-Wang-2010; Taylor-Belle-2007; Yao-Jallal-2008
CDKN2B	MAGEB3	0.07005096855573356	Co-expression	Bonome-Birrer-2008; Burington-Shaughnessy-2008; Chng-Fonseca-2007; Petruzziello-Pellegrini-Marsden-2012; Postel-Vinay-Delattre-2012; Radtke-Downing-2009; Xu-Shannon-2013
CDKN2B	RFXAP	0.06990510923787951	Co-expression	Bild-Nevins-2006 C; Bonome-Birrer-2008; Hannenhalli-Cappola-2006; Jones-Libermann-2005; Salaverria-Siebert-2011; Wang-McClelland-2010 A
AKT1	PLCB3	0.06975228292867541	Co-expression	Bos-Massagué-2009; Cheok-Evans-2003; Dombroski-Spielman-2010; Finak-Park-2006; Naesens-Sarwal-2011; Shalhoub-Martin-2010; Toedter-Baribaud-2011
MSH4	MAGEB3	0.06971399625763297	Co-expression	Berkofsky-Fessler-Hilton-2009; Chng-Fonseca-2007; Innocenti-Brown-2011; Tian-Shaughnessy-2003 A; Tian-Shaughnessy-2003 B
RAG1	MAGEB3	0.06970995478332043	Co-expression	Berchtold-Cotman-2008; Elashoff-Topol-2011 C; Salaverria-Siebert-2011; Spira-Brody-2007; Zhou-O'Keefe-2010
PIK3CA	ADAM17	0.06967910658568144	Co-expression	Coustan-Smith-Campana-2011; Den Boer-Pieters-2009 B; Homminga-Meijerink-2011; Mallon-McKay-2013; Zhang-Mullighan-2012
CRYBA1	SSX1	0.06957209203392267	Co-expression	Cheok-Evans-2003; Elashoff-Topol-2011 B; Nair-Abecasis-2009; Stratford-Yeh-2010; Wu-Garvey-2007; Yoshihara-Tanaka-2010
S100A2	FAT1	0.06953520397655666	Co-expression	D'Alfonso-Shin-2013; Elashoff-Topol-2011 B; Elashoff-Topol-2011 C; Freedman-Nevins-2011; Hatzis-Symmans-2011 A; Hatzis-Symmans-2011 B; Maertzdorf-Kaufmann-2011; Newman-Radeke-2012; Perou-Botstein-2000; Symmans-Pusztai-2010
FADD	AGFG1	0.06937289703637362	Co-expression	Chen-Brown-2002; Iqbal-Chan-2010; Nookaew-Carlsson-2013; Shalhoub-Martin-2010; Steidl-Gascoyne-2010
TP53	UBA7	0.06921694800257683	Co-expression	Iwamoto-Pusztai-2011; Iyer-Brown-1999; Payton-Ley-2009; Sørlie-Børresen-Dale-2001; Watanabe-Nagawa-2007
FGF20	SCGB2A1	0.06918787746690214	Co-expression	Berkofsky-Fessler-Hilton-2009; Holland-Grimbacher-2007; Honda-Kaneko-2010; Li-Han-2009; Savola-Vakkila-2011; Verhaak-Valk-2009
PIK3CA	PIK3R1	0.06918628001585603	Co-expression	Bjornsdottir-O'Toole-2011; Burczynski-Dorner-2006; Coustan-Smith-Campana-2011; Klein-Dugas-2009; Newman-Radeke-2012; Rieger-Chu-2004; Tomasson-Ley-2008; Yao-Jallal-2008; Zangrando-Basso-2009
FAT1	LIFR	0.06890063220635056	Co-expression	Folkersen-Paulsson-Berne-2012; Klein-Dugas-2009; Li-Bhatia-2011; Liang-Stephan-2007; Wong-Aronow-2007; Wu-Garvey-2007
GNA13	LCP1	0.06885862699709833	Co-expression	D'Alfonso-Shin-2013; Desmedt-Sotiriou-2007; Filipits-Gnant-2011; Folkersen-Paulsson-Berne-2012; Hochstenbach-van Delft-2012; Kobayashi-DeLeo-2010; Schmidt-Gehrmann-2008; Strulovici-Barel-Crystal-2010; Taylor-Belle-2007
PLCB3	PDCD6	0.06873076129704714	Co-expression	Bild-Nevins-2006 B; Driscoll-Munshi-2010; Filipits-Gnant-2011; Hanamura-Shaughnessy-2006; Hannenhalli-Cappola-2006; Li-Han-2009; Popovici-Pusztai-2010 B
CHUK	LIFR	0.06865579867735505	Co-expression	Coustan-Smith-Campana-2011; Jones-Libermann-2005; Kannan-Zweidler-McKay-2011; Mullighan-Downing-2009; Sorich-Evans-2008
PIK3R2	BMP7	0.06860429886728525	Co-expression	Bild-Nevins-2006 C; Den Boer-Pieters-2009 B; Holleman-Evans-2004; Minn-Massagué-2005; Petruzziello-Pellegrini-Marsden-2012; Stirewalt-Radich-2008; Zhang-Mullighan-2012
PIK3CA	DYRK1A	0.06845625350251794	Co-expression	Bjornsdottir-O'Toole-2011; Burczynski-Dorner-2006; Haugen-Van Houten-2010; Hochstenbach-van Delft-2012; Klein-Dugas-2009; Niu-Wang-2010
INHA	ROS1	0.06828077789396048	Co-expression	Liu-Hsieh-2012; Minn-Massagué-2005; Niu-Wang-2010; Strulovici-Barel-Crystal-2010
CRABP1	SSTR2	0.06807616772130132	Co-expression	Beane-Spira-2007; Hochstenbach-van Delft-2012; Kim-Green-2011 B; Petruzziello-Pellegrini-Marsden-2012; Zhang-Foekens-2009
INHA	SSTR2	0.06788987061008811	Co-expression	Bjornsdottir-O'Toole-2011; Burczynski-Dorner-2006; D'Alfonso-Shin-2013; Huang-Perlman-2009; Nair-Abecasis-2009; Nakayama-Hasegawa-2007
PLCB3	USP4	0.06779187638312578	Co-expression	Chuang-Kipps-2012; Radtke-Downing-2009; Xu-Shannon-2013; Zhang-Foekens-2009
S100A2	RAB13	0.0677644619718194	Co-expression	Dombroski-Spielman-2010; Einecke-Halloran-2010; Niu-Wang-2010; Smirnov-Cheung-2009; Spira-Brody-2007
IKBKB	CXCR4	0.06765010207891464	Co-expression	Arijs-Rutgeerts-2009; Einecke-Halloran-2010; Gysin-McMahon-2012; Reeve-Halloran-2013
BLM	MARS	0.06749159889295697	Co-expression	Chen-Zhao-2008; Day-Maxwell-2011; Harms-Bichakjian-2013; Jones-Libermann-2005; Okayama-Yokota-2012; Postel-Vinay-Delattre-2012; Tabchy-Pusztai-2010
RAF1	ARCN1	0.06734109437093139	Co-expression	Beane-Spira-2007; Bonome-Birrer-2008; Iqbal-Chan-2010; Jones-Libermann-2005; Kim-Green-2011 A; Naesens-Sarwal-2011; Spira-Brody-2007; Swan-Spiller-2013; Sørlie-Børresen-Dale-2001; Wang-McClelland-2010 A
VEGFA	FAT1	0.06720905611291528	Co-expression	Chen-Zhao-2008; Chowdary-Mazumder-2006; Cuadras-Greenberg-2002; Minn-Massagué-2005; Tabchy-Pusztai-2010
LHCGR	MAGEB3	0.0667435391806066	Co-expression	Beane-Spira-2007; Bos-Massagué-2009; Popovici-Pusztai-2010 B; Wouters-Delwel-2009
MAPK3	UBA7	0.06668751547113061	Co-expression	Garber-Petersen-2001; Kobayashi-DeLeo-2010; Lugthart-Evans-2005; Nakayama-Hasegawa-2007; Taylor-Kwo-2008
GNA13	RAB23	0.06662832200527191	Co-expression	Beane-Spira-2007; Filipits-Gnant-2011; Huang-Perlman-2009; Hummel-Siebert-2006; Minn-Massagué-2005; Nair-Abecasis-2009
ARCN1	STAG1	0.06658024690113962	Co-expression	Agnelli-Neri-2009; Dombroski-Spielman-2010; Elashoff-Topol-2011 B; Iwamoto-Pusztai-2011; Levy-Hessner-2012 A; Popovici-Pusztai-2010 B; Ramaswamy-Golub-2001; Swan-Spiller-2013
PIK3CA	MAPK1	0.06656579440459609	Co-expression	Beane-Spira-2007; Bonome-Birrer-2008; Day-Maxwell-2011; Dombroski-Spielman-2010; Gysin-McMahon-2012; Kim-Green-2011 B; Spira-Brody-2007
MALT1	BECN1	0.06652263179421425	Co-expression	Kannan-Zweidler-McKay-2011; Nair-Abecasis-2009; Sorich-Evans-2008; Zhang-Mullighan-2012
SPINK1	NAPSA	0.06644141022115946	Co-expression	Garber-Petersen-2001; Tomasson-Ley-2008; Verhaak-Valk-2009; Wouters-Delwel-2009
MAPK1	AGFG1	0.06598578998818994	Co-expression	Cheok-Evans-2003; Elashoff-Topol-2011 C; Hochstenbach-van Delft-2012; Newman-Radeke-2012; Yoshihara-Tanaka-2010
FGF12	CRYBA1	0.06585448049008846	Co-expression	Bild-Nevins-2006 C; Hummel-Siebert-2006; Levy-Hessner-2012 B; Perou-Botstein-1999
PDGFRL	CTSL2	0.06540043139830232	Co-expression	Driscoll-Munshi-2010; Hanamura-Shaughnessy-2006; Scatolini-Chiorino-2010; Suárez-Fariñas-Krueger-2012
BLM	SSX1	0.06531100487336516	Co-expression	Finak-Park-2008; Hannenhalli-Cappola-2006; Jones-Libermann-2005; Spira-Brody-2007; Symmans-Pusztai-2010; Taylor-Kwo-2008
FADD	LCP1	0.0649943936150521	Co-expression	Lenz-Staudt-2008; Salaverria-Siebert-2011; Scherzer-Gullans-2007; Tian-Shaughnessy-2003 A; Tian-Shaughnessy-2003 B; Zangrando-Basso-2009
PLCB3	WNK2	0.06451981794089079	Co-expression	D'Alfonso-Shin-2013; Day-Maxwell-2011; Gómez-Abad-Piris-2011; Haugen-Van Houten-2010; Liu-Hsieh-2012; Peng-Katze-2009
LHCGR	TRPM1	0.06440679309889674	Co-expression	Agnelli-Neri-2009; Arijs-Rutgeerts-2009; Balgobind-den Boer-2011; De Jager-Oksenberg-2009; Iqbal-Chan-2010; Kang-Willman-2010; Salaverria-Siebert-2011; Winter-Larson-2007
PIK3R2	TP53	0.06423123367130756	Co-expression	Bild-Nevins-2006 A; Tian-Shaughnessy-2003 A; Tian-Shaughnessy-2003 B
IKBKB	RAF1	0.06418958771973848	Co-expression	Alizadeh-Staudt-2000; Compagno-Pasqualucci-2009; Kim-Green-2011 A; Landi-Jen-2008; Levy-Hessner-2012 B
GML	WWOX	0.06407980597577989	Co-expression	Bonome-Birrer-2008; Gysin-McMahon-2012; Payton-Ley-2009; Raponi-Beer-2006; Shea-Musser-2010; Tomasson-Ley-2008
ADRB2	CYP1B1	0.06400623871013522	Co-expression	Alizadeh-Staudt-2000; Liu-Hsieh-2012; Miyake-Noguchi-2012; Suárez-Fariñas-Krueger-2012; Winter-Larson-2007
MCC	FAT1	0.0639465213753283	Co-expression	Chen-Zhao-2008; Folkersen-Paulsson-Berne-2012; Lenz-Staudt-2008; Moffatt-Cookson-2007; Rieger-Chu-2004
XPA	RAD17	0.06394364172592759	Co-expression	Desmedt-Sotiriou-2007; Liu-Godbout-2011; Maertzdorf-Kaufmann-2011; Noble-Diehl-2008; Stratford-Yeh-2010; Yang-Steele-2012
MSH4	RAG1	0.06360456999391317	Co-expression	Petruzziello-Pellegrini-Marsden-2012; Sinnaeve-Granger-2009; Wynn-Wong-2011
TAX1BP1	SLC26A2	0.06335417926311493	Co-expression	Freedman-Nevins-2011; Radtke-Downing-2009; Smeets-Christiaens-2011; Xu-Shannon-2013
LCN2	MGAT5	0.06324812769889832	Co-expression	Barretina-Singer-2010; Filipits-Gnant-2011; Payton-Ley-2009; Radtke-Downing-2009; Xu-Shannon-2013
S100A2	ACTC1	0.0630871495231986	Co-expression	Bhojwani-Carroll-2006; Burczynski-Dorner-2006; Raue-Trappe-2012; Wynn-Wong-2011
HGF	LHCGR	0.06293088989332318	Co-expression	Beane-Spira-2007; Chuang-Kipps-2012; Harms-Bichakjian-2013; Salaverria-Siebert-2011; Sears-Subramaniam-2009; Spira-Brody-2007
ARCN1	NCKAP1L	0.06289747543632984	Co-expression	Finak-Park-2006; Finak-Park-2008; Scherzer-Gullans-2007; Wong-Aronow-2007; Wong-Shanley-2009 A
CASP8	CRYBA1	0.06269980780780315	Co-expression	Chibon-Aurias-2010; Liu-Godbout-2011; Liu-Hsieh-2012; Peng-Katze-2009
LIFR	MAGEB1	0.06269108038395643	Co-expression	Kim-Green-2011 A; Kim-Green-2011 B; Rieger-Chu-2004
NEO1	LIFR	0.06267732754349709	Co-expression	Holleman-Evans-2004; Lugthart-Evans-2005; Wang-McClelland-2010 B
FGF20	LHCGR	0.0626060925424099	Co-expression	Bild-Nevins-2006 C; De Jager-Oksenberg-2009; Finak-Park-2006; Iqbal-Chan-2010; Kang-Willman-2010; Kobayashi-DeLeo-2010; Noble-Diehl-2008; Payton-Ley-2009; Petruzziello-Pellegrini-Marsden-2012
LECT2	IMPG1	0.06242499779909849	Co-expression	Liu-Godbout-2011; Miller-Dixon-2007; Miller-Dixon-2012; Petruzziello-Pellegrini-Marsden-2012; Skov-Hasselbalch-2011; Yoshihara-Tanaka-2010
BLM	GML	0.06222154921852052	Co-expression	Driscoll-Munshi-2010; Hannenhalli-Cappola-2006; Miller-Dixon-2007; Popovici-Pusztai-2010 B; Radtke-Downing-2009; Scherzer-Gullans-2007; Shea-Musser-2010; Spira-Brody-2007; Wang-McClelland-2010 A; Xu-Shannon-2013; Zhang-Foekens-2009
PIK3CB	MAPK1	0.0619375379756093	Co-expression	Bild-Nevins-2006 A; Boldrick-Relman-2002; Noble-Diehl-2008; Noble-Diehl-2010; Ross-Brown-2000
MSH4	MUC13	0.06172371096909046	Co-expression	Desmedt-Sotiriou-2007; Liu-Hsieh-2012; Sears-Subramaniam-2009
ADRB2	CD38	0.06152831530198455	Co-expression	Beane-Spira-2007; Day-Maxwell-2011; Noble-Diehl-2008; Rosenwald-Staudt-2001; Savola-Vakkila-2011; Singh-Celli-2011
UBA7	TIE1	0.06127373222261667	Co-expression	Cheok-Evans-2003; Iwamoto-Kato-2005; Landi-Jen-2008; Naesens-Sarwal-2011; Nakayama-Hasegawa-2007
F9	BAI1	0.061269844649359584	Co-expression	Bild-Nevins-2006 B; Gysin-McMahon-2012; Iwamoto-Kato-2005; Okayama-Yokota-2012; Schmidt-Gehrmann-2008; Smirnov-Cheung-2009; Zhang-Mullighan-2012
MSH4	INHA	0.06116209924221039	Co-expression	Savola-Vakkila-2011; Winter-Larson-2007; Woodruff-Fahy-2007; Wouters-Delwel-2009
GML	ALK	0.061139315366744995	Co-expression	Barretina-Singer-2010; Einecke-Halloran-2010; Hummel-Siebert-2006; Minn-Massagué-2005; Reeve-Halloran-2013; Tabchy-Pusztai-2010
EVI2B	USP4	0.061005447059869766	Co-expression	Hochstenbach-van Delft-2012; Payton-Ley-2009; Pfister-Pommier-2009; Ramaswamy-Golub-2001; Ross-Brown-2000; Xu-Shannon-2013
HGF	FAP	0.06080775102600455	Co-expression	Gobble-Singer-2011; Noble-Diehl-2008; Peri-Russo-2012; Savola-Vakkila-2011; Wang-McClelland-2010 A
LHCGR	LIFR	0.06069336389191449	Co-expression	Agnelli-Neri-2007; Chang-Katzenellenbogen-2008; Coustan-Smith-Campana-2011; Kang-Willman-2010; Kobayashi-DeLeo-2010; Wong-Aronow-2007; Wong-Shanley-2009 A; Wong-Shanley-2009 B
CASP8	CXCR4	0.06064598448574543	Co-expression	Einecke-Halloran-2010; Reeve-Halloran-2013; Rieger-Chu-2004
FGF20	XYLB	0.0603795456700027	Co-expression	Chen-Zhao-2008; Driscoll-Munshi-2010; Hanamura-Shaughnessy-2006; Salaverria-Siebert-2011; Wynn-Wong-2011
S100A2	SPINK1	0.06035853736102581	Co-expression	Jones-Libermann-2005; Ramaswamy-Golub-2001; Sears-Subramaniam-2009
PIK3CB	GNA13	0.06031167460605502	Co-expression	Bild-Nevins-2006 A; Burington-Shaughnessy-2008; Mallon-McKay-2013; Tian-Shaughnessy-2003 A; Tian-Shaughnessy-2003 B
BRAF	VEGFA	0.060238327365368605	Co-expression	Bahr-Bowler-2013; Bild-Nevins-2006 C; Blader-Boothroyd-2001; Kobayashi-DeLeo-2010; Singh-Celli-2011; Yang-Steele-2012
NEO1	MLLT3	0.060039713978767395	Co-expression	Noble-Diehl-2008; Stratford-Yeh-2010; Taylor-Kwo-2008
AKT1	MAPK3	0.059775983216241	Co-expression	Chuang-Kipps-2012; Den Boer-Pieters-2009 A; Homminga-Meijerink-2011; Newman-Radeke-2012; Ramaswamy-Golub-2001; Salaverria-Siebert-2011; Steidl-Gascoyne-2010; Taylor-Belle-2007
CFLAR	MLLT3	0.059704702347517014	Co-expression	Coustan-Smith-Campana-2011; Kannan-Zweidler-McKay-2011; Zhang-Mullighan-2012
HTT	USP4	0.05967807304114103	Co-expression	Burczynski-Dorner-2006; Newman-Radeke-2012; Perou-Botstein-2000
PSG1	ADAMTS6	0.05947191268205643	Co-expression	Barretina-Singer-2010; Hatzis-Symmans-2011 B; Pfister-Pommier-2009
F9	ROS1	0.05934994202107191	Co-expression	Bigler-Russell-2013; Miller-Dixon-2007; Miller-Dixon-2012; Sun-Fine-2006; Taylor-Kwo-2008; Woodruff-Fahy-2007
IGF1R	CFLAR	0.05925473850220442	Co-expression	Elashoff-Topol-2011 C; Wong-Aronow-2007; Wong-Shanley-2009 A
MAP2K1	LCP1	0.05924134305678308	Co-expression	Chuang-Kipps-2012; De Jager-Oksenberg-2009; Fry-Samson-2008; Hatzis-Symmans-2011 B; Hochstenbach-van Delft-2012; Kannan-Zweidler-McKay-2011; Li-Bhatia-2011; Salaverria-Siebert-2011; Sorich-Evans-2008
SCGB2A1	SPINK1	0.05905736889690161	Co-expression	Chang-Katzenellenbogen-2008; Salaverria-Siebert-2011; Savola-Vakkila-2011; Smirnov-Cheung-2009; Yu-Lee-2012
RAF1	PDCD6	0.05895477160811424	Co-expression	Cliff-Dockrell-2013; Dombroski-Spielman-2010; Iqbal-Chan-2010
CDKN2B	RAB23	0.05894899368286133	Co-expression	Chng-Fonseca-2007; Hatzis-Symmans-2011 B; Sinnaeve-Granger-2009
FGF20	SCGB2A2	0.058918944327160716	Co-expression	Coustan-Smith-Campana-2011; Kannan-Zweidler-McKay-2011; Liang-Stephan-2007; Mullighan-Downing-2009
MAP2K1	VEGFA	0.05839591473340988	Co-expression	Nakayama-Hasegawa-2007; Raponi-Beer-2006; Savola-Vakkila-2011
CASP8	PIK3R1	0.05814085993915796	Co-expression	Balgobind-den Boer-2011; Iqbal-Chan-2010; Radtke-Downing-2009; Tomasson-Ley-2008
GML	RAG1	0.05809371266514063	Co-expression	Bild-Nevins-2006 A; Bos-Massagué-2009; Miller-Dixon-2007; Zhang-Foekens-2009
CFLAR	GPR183	0.05807712394744158	Co-expression	Alizadeh-Staudt-2000; Clarke-Clynes-2013; Rosenwald-Staudt-2001
TRAF2	USP4	0.05803373409435153	Co-expression	Nakayama-Hasegawa-2007; Noble-Diehl-2008; Noble-Diehl-2010; Pellagatti-Boultwood-2010; Stratford-Yeh-2010
PIK3CA	SLC26A2	0.05799917038530111	Co-expression	Hummel-Siebert-2006; Kim-Green-2011 A; Kim-Green-2011 B; Kim-Paik-2011; Petruzziello-Pellegrini-Marsden-2012
ACTC1	RAB23	0.05780266597867012	Co-expression	Kim-Green-2011 A; Kim-Green-2011 B; Pfister-Pommier-2009; Stratford-Yeh-2010; Watanabe-Nagawa-2007
F9	PBOV1	0.05776805570349097	Co-expression	Harms-Bichakjian-2013; Kabbarah-Chin-2010; Li-Bhatia-2011; Salaverria-Siebert-2011; Sun-Fine-2006; Toedter-Baribaud-2011; Wouters-Delwel-2009
NFKBIA	AGFG1	0.05765162827447057	Co-expression	Chibon-Aurias-2010; Maertzdorf-Kaufmann-2011; Naesens-Sarwal-2011; Radtke-Downing-2009; Xu-Shannon-2013; Yang-Steele-2012
MSH4	CRABP1	0.05745233874768019	Co-expression	Li-Han-2009; Toedter-Baribaud-2011; Zhou-O'Keefe-2010
MAGEB1	BMP7	0.05740079749375582	Co-expression	Clarke-Clynes-2013; Rieger-Chu-2004; Wang-Maris-2006
CXCR4	FAT1	0.057314308360219	Co-expression	Alizadeh-Staudt-2000; Rosenwald-Staudt-2001; Savola-Vakkila-2011
RAB1A	AGFG1	0.05704961018636823	Co-expression	Elashoff-Topol-2011 C; Homminga-Meijerink-2011; Hummel-Siebert-2006; Liu-Godbout-2011; Noble-Diehl-2008; Noble-Diehl-2010; Ramaswamy-Golub-2001
GML	PSG3	0.05704200267791748	Co-expression	Bild-Nevins-2006 C; Gobble-Singer-2011; Hanamura-Shaughnessy-2006; Homminga-Meijerink-2011; Schmidt-Gehrmann-2008; Shea-Musser-2010; Yu-Tan-2008
CXCR4	SPINK1	0.05700892861932516	Co-expression	Strulovici-Barel-Crystal-2010; Woodruff-Fahy-2007; Wu-Garvey-2007
BAI1	MUC13	0.05686631007120013	Co-expression	Bjornsdottir-O'Toole-2011; Den Boer-Pieters-2009 B; Iwamoto-Kato-2005; Taylor-Belle-2007; Wynn-Wong-2011
LECT2	ADAMTS6	0.05684645497240126	Co-expression	Agnelli-Neri-2007; Agnelli-Neri-2009; Chang-Katzenellenbogen-2008; Huang-Perlman-2009; Iqbal-Chan-2010; Salaverria-Siebert-2011; Spira-Brody-2007; Wang-McClelland-2010 A
PBOV1	TNFSF15	0.05675904033705592	Co-expression	Radtke-Downing-2009; Woodruff-Fahy-2007; Zhang-Foekens-2009
CASP10	GML	0.056742824614048004	Co-expression	Bild-Nevins-2006 C; Bonome-Birrer-2008; Radtke-Downing-2009; Spira-Brody-2007; Symmans-Pusztai-2010; Tomasson-Ley-2008; Yu-Tan-2008
BECN1	RAD17	0.05641212407499552	Co-expression	Filipits-Gnant-2011; Salaverria-Siebert-2011; Wang-Maris-2006; Zhang-Foekens-2009
EVI2B	BECN1	0.0563513794913888	Co-expression	Burczynski-Dorner-2006; Cliff-Dockrell-2013; Sinnaeve-Granger-2009; Steidl-Gascoyne-2010; Tomasson-Ley-2008; Wouters-Delwel-2009
NFKB1	RIPK3	0.05633879546076059	Co-expression	Bos-Massagué-2009; Harms-Bichakjian-2013; Iqbal-Chan-2010; Naesens-Sarwal-2011; Nair-Abecasis-2009; Payton-Ley-2009; Wynn-Wong-2011
RAF1	HTT	0.056300655007362366	Co-expression	Innocenti-Brown-2011; Perou-Botstein-2000; Ross-Brown-2000; Sørlie-Børresen-Dale-2001
ARCN1	LCP1	0.05617861123755574	Co-expression	Day-Maxwell-2011; Gysin-McMahon-2012; Hochstenbach-van Delft-2012; Holleman-Evans-2004; Lugthart-Evans-2005; Skov-Hasselbalch-2011; Zangrando-Basso-2009
LCP1	CD38	0.05601306399330497	Co-expression	Bild-Nevins-2006 C; Chen-Zhao-2008; Innocenti-Brown-2011; Liu-Bratslavsky-2013; Nakayama-Hasegawa-2007; Ooi-Tan-2009; Roth-Zlotnik-2006
TRAF2	AKT1	0.055997546296566725	Co-expression	Compagno-Pasqualucci-2009; Lenz-Staudt-2008; Niu-Wang-2010; Smirnov-Cheung-2009; Smirnov-Cheung-2012
MAP2K1	ADAM17	0.055958365090191364	Co-expression	Bonome-Birrer-2008; Folkersen-Paulsson-Berne-2012; Li-Bhatia-2011; Raman-Crystal-2009; Singh-Celli-2011; Williams-Gascoyne-2010
RAF1	CBFA2T2	0.05583472549915314	Co-expression	Compagno-Pasqualucci-2009; Iqbal-Chan-2010; Peng-Katze-2009; Peri-Russo-2012
NFKBIA	MALT1	0.055823676753789186	Co-expression	Burington-Shaughnessy-2008; Driscoll-Munshi-2010; Hanamura-Shaughnessy-2006; Iwamoto-Kato-2005; Popovici-Pusztai-2010 B
S100A2	ADAM17	0.05576574755832553	Co-expression	Freedman-Nevins-2011; Holland-Grimbacher-2007; Iwamoto-Pusztai-2011; Stratford-Yeh-2010; Yu-Tan-2008
CHUK	MAP2K1	0.05576030584052205	Co-expression	Elashoff-Topol-2011 B; Elashoff-Topol-2011 C; Haugen-Van Houten-2010; Li-Bhatia-2011; Nair-Abecasis-2009; Peri-Russo-2012; Winter-Larson-2007; Yu-Lee-2012
LCN2	ST5	0.055721364449709654	Co-expression	Arijs-Rutgeerts-2009; Einecke-Halloran-2010; Ramaswamy-Golub-2001; Reeve-Halloran-2013; Symmans-Pusztai-2010; Williams-Gascoyne-2010; Zhang-Foekens-2009
GML	MAGEB1	0.0557132123503834	Co-expression	Compagno-Pasqualucci-2009; Haugen-Van Houten-2010; Shea-Musser-2010; Tomasson-Ley-2008; Yu-Tan-2008
PIK3R2	ST5	0.055554764810949564	Co-expression	Chen-Brown-2002; Honda-Kaneko-2010; Radtke-Downing-2009; Xu-Shannon-2013; Zhang-Mullighan-2012
CHUK	MALT1	0.055508905090391636	Co-expression	Chibon-Aurias-2010; Freedman-Nevins-2011; Gibault-Aurias-2012; Landi-Jen-2008
LIFR	ALK	0.05510939285159111	Co-expression	Agnelli-Neri-2007; Kannan-Zweidler-McKay-2011; Mallon-McKay-2013; Mullighan-Downing-2009; Peng-Katze-2009
CDKN2B	IMPG1	0.05508920829743147	Co-expression	Driscoll-Munshi-2010; Filipits-Gnant-2011; Hanamura-Shaughnessy-2006; Hummel-Siebert-2006; Miller-Dixon-2012
CDKN2B	BAI1	0.05500124301761389	Co-expression	Bhojwani-Carroll-2006; Kabbarah-Chin-2010; Levy-Hessner-2012 A; Tian-Shaughnessy-2003 A; Tian-Shaughnessy-2003 B; Wang-McClelland-2010 A
PIK3R1	GPR183	0.054911131504923105	Co-expression	Berkofsky-Fessler-Hilton-2009; Bild-Nevins-2006 B; Li-Bhatia-2011; Taylor-Kwo-2008; Yang-Steele-2012
BRAF	DYRK1A	0.05488991970196366	Co-expression	Hatzis-Symmans-2011 A; Kabbarah-Chin-2010; Noble-Diehl-2008; Sheffer-Domany-2009; Singh-Celli-2011; Taylor-Belle-2007
PIK3CG	MALT1	0.05482579115778208	Co-expression	Balgobind-den Boer-2011; Den Boer-Pieters-2009 A; Gómez-Abad-Piris-2011; Tomasson-Ley-2008; Zangrando-Basso-2009
LHCGR	RAG1	0.05470343539491296	Co-expression	Hatzis-Symmans-2011 A; Kobayashi-DeLeo-2010; Kuehner-Speit-2013; Wong-Shanley-2009 A
CASP10	RIPK3	0.05470083002001047	Co-expression	Liu-Bratslavsky-2013; Nair-Abecasis-2009; Roth-Zlotnik-2006; Wagner-Ashkenazi-2007
NFKB1	RAF1	0.05466413253452629	Co-expression	Hochstenbach-van Delft-2012; Kogo-Mori-2011; Liu-Bratslavsky-2013; Nookaew-Carlsson-2013; Peng-Katze-2009; Smirnov-Cheung-2012; Woodruff-Fahy-2007
RAB13	MGAT5	0.05453210277482867	Co-expression	Nookaew-Carlsson-2013; Raman-Crystal-2009; Woodruff-Fahy-2007; Yao-Jallal-2008
GML	FOLR1	0.0544988471083343	Co-expression	Elashoff-Topol-2011 B; Elashoff-Topol-2011 C; Hanamura-Shaughnessy-2006; Heuck-Barlogie-2012; Honda-Kaneko-2010
FGF20	ADRB2	0.05446965992450714	Co-expression	Hatzis-Symmans-2011 A; Holleman-Evans-2004; Lugthart-Evans-2005; Sun-Fine-2006
CD38	MUC13	0.05436127260327339	Co-expression	Freedman-Nevins-2011; Kuehner-Speit-2013; Lee-MacDonald-2013; Smirnov-Cheung-2012; Sørlie-Børresen-Dale-2001
LHCGR	XYLB	0.05420236522331834	Co-expression	Bonome-Birrer-2008; Chng-Fonseca-2007; Kang-Willman-2010; Li-Bhatia-2011
LCK	UBA7	0.05406549689359963	Co-expression	Folkersen-Paulsson-Berne-2012; Haugen-Van Houten-2010; Liu-Bratslavsky-2013; Liu-Hsieh-2012; Ross-Brown-2000; Yu-Tan-2008
LCP1	ETHE1	0.05404042941518128	Co-expression	Coustan-Smith-Campana-2011; Den Boer-Pieters-2009 A; Iqbal-Chan-2010; Lee-MacDonald-2013; Taylor-Belle-2007; Zhang-Mullighan-2012
ADRB2	ABCC4	0.0540162930265069	Co-expression	Schmidt-Gehrmann-2008; Wang-McClelland-2010 A; Wang-McClelland-2010 B; Zhang-Foekens-2009
MAPK1	BECN1	0.053983863443136215	Co-expression	Landi-Jen-2008; Rieger-Chu-2004; Smirnov-Cheung-2009; Wang-McClelland-2010 A
GML	PSG1	0.05382711347192526	Co-expression	Bild-Nevins-2006 B; Bonome-Birrer-2008; Hummel-Siebert-2006; Landi-Jen-2008; Pellagatti-Boultwood-2010; Smirnov-Cheung-2009; Spira-Brody-2007
IKBKB	ST5	0.05363836511969566	Co-expression	Kim-Green-2011 A; Kim-Green-2011 B; Landi-Jen-2008
ST5	CDH11	0.053408718667924404	Co-expression	Hummel-Siebert-2006; Kim-Paik-2011; Pellagatti-Boultwood-2010; Shalhoub-Martin-2010; Tabchy-Pusztai-2010; Zhou-O'Keefe-2010
MAPK1	STAG1	0.053351166658103466	Co-expression	Burington-Shaughnessy-2008; Finak-Park-2008; Stratford-Yeh-2010; Tian-Shaughnessy-2003 A; Tian-Shaughnessy-2003 B
GPR183	ABCC4	0.053342153783887625	Co-expression	Chen-Zhao-2008; Miyake-Noguchi-2012; Nookaew-Carlsson-2013; Symmans-Pusztai-2010; Zhang-Foekens-2009
TP53	LCK	0.052984582260251045	Co-expression	Ross-Brown-2000; Spira-Brody-2007; Wong-Shanley-2009 A; Zhou-O'Keefe-2010
NFKBIA	CDKN2B	0.05286884307861328	Co-expression	Iwamoto-Kato-2005; Levy-Hessner-2012 A; Levy-Hessner-2012 B; Skrzypczak-Ostrowsk-2010
INHA	ALK	0.052786479238420725	Co-expression	Moffatt-Cookson-2007; Niu-Wang-2010; Yu-Lee-2012
LIFR	CALCR	0.0527506610378623	Co-expression	Desmedt-Sotiriou-2007; Peng-Katze-2009; Yu-Lee-2012
CFLAR	CD38	0.052634870167821646	Co-expression	Bild-Nevins-2006 A; Desmedt-Sotiriou-2007; Lee-MacDonald-2013; Ooi-Tan-2009; Yoshihara-Tanaka-2010
NFKB1	ADAM17	0.05245635565370321	Co-expression	Balgobind-den Boer-2011; Chibon-Aurias-2010; Den Boer-Pieters-2009 B; Hochstenbach-van Delft-2012; Holland-Grimbacher-2007; Kobayashi-DeLeo-2010; Newman-Radeke-2012
PSG3	MTAP	0.05240343511104584	Co-expression	Elashoff-Topol-2011 B; Elashoff-Topol-2011 C; Gysin-McMahon-2012
LECT2	CALCR	0.05238461936824024	Co-expression	Kang-Willman-2010; Kim-Green-2011 B; Landi-Jen-2008; Levy-Hessner-2012 B; Popovici-Pusztai-2010 B
MAPK3	ETHE1	0.052337149158120155	Co-expression	Fry-Samson-2008; Shea-Musser-2010; Sheffer-Domany-2009; Skrzypczak-Ostrowsk-2010; Yu-Tan-2008; de Sousa E Melo-Medema-2011
GML	CRABP1	0.05233108485117555	Co-expression	Clarke-Clynes-2013; Homminga-Meijerink-2011; Honda-Kaneko-2010; Postel-Vinay-Delattre-2012; Stratford-Yeh-2010
RIPK3	MUC13	0.05230032838881016	Co-expression	Kogo-Mori-2011; Noble-Diehl-2010; Pfister-Pommier-2009; Stratford-Yeh-2010; Toedter-Baribaud-2011; Wagner-Ashkenazi-2007
MAGEB3	CALCR	0.05228975275531411	Co-expression	Berchtold-Cotman-2008; Liu-Hsieh-2012; Suárez-Fariñas-Krueger-2012; Zhang-Mullighan-2012
GML	LECT2	0.05227430013474077	Co-expression	Agnelli-Neri-2007; Bonome-Birrer-2008; Clarke-Clynes-2013; Folkersen-Paulsson-Berne-2012; Harms-Bichakjian-2013; Iqbal-Chan-2010; Li-Han-2009; Salaverria-Siebert-2011
LCK	BCL9	0.05218574916943908	Co-expression	De Jager-Oksenberg-2009; Homminga-Meijerink-2011; Kang-Willman-2010; Lugthart-Evans-2005; Zangrando-Basso-2009
LECT2	BMP7	0.052179728634655476	Co-expression	Elashoff-Topol-2011 C; Tian-Shaughnessy-2003 A; Tian-Shaughnessy-2003 B
TGFA	ROS1	0.052154515171423554	Co-expression	Alizadeh-Staudt-2000; Finak-Park-2006; Rosenwald-Staudt-2001; Wang-Maris-2006
VEGFA	MARS	0.05215412355028093	Co-expression	Burington-Shaughnessy-2008; Dombroski-Spielman-2010; Haugen-Van Houten-2010; Tian-Shaughnessy-2003 B
CASP10	MCC	0.052127784583717585	Co-expression	Alizadeh-Staudt-2000; Coustan-Smith-Campana-2011; Kannan-Zweidler-McKay-2011; Mullighan-Downing-2009; Smirnov-Cheung-2009; Zhang-Mullighan-2012
MAGEB3	MAGEB1	0.05206980090588331	Co-expression	Gómez-Abad-Piris-2011; Heuck-Barlogie-2012; Woodruff-Fahy-2007
TP53	BCL9	0.05204031616449356	Co-expression	Bild-Nevins-2006 C; Skrzypczak-Ostrowsk-2010; Wang-McClelland-2010 A; Wang-McClelland-2010 B
BCL9	CBFA2T2	0.05195723380893469	Co-expression	Bild-Nevins-2006 A; Desmedt-Sotiriou-2007; Kim-Green-2011 A; Li-Bhatia-2011
GNA13	STAG1	0.051953714806586504	Co-expression	Bild-Nevins-2006 A; Burington-Shaughnessy-2008; Elashoff-Topol-2011 B; Skrzypczak-Ostrowsk-2010; Tian-Shaughnessy-2003 A; Tian-Shaughnessy-2003 B; Wang-Maris-2006
MCC	BAI1	0.05170550290495157	Co-expression	Den Boer-Pieters-2009 B; Holleman-Evans-2004; Lugthart-Evans-2005
PIK3CG	NFKB1	0.05153778614476323	Co-expression	Elashoff-Topol-2011 B; Elashoff-Topol-2011 C; Gómez-Abad-Piris-2011; Liu-Hsieh-2012; Wang-Maris-2006
MCC	FOLR1	0.0514590279199183	Co-expression	Hannenhalli-Cappola-2006; Radtke-Downing-2009; Taylor-Belle-2007; Xu-Shannon-2013
VEGFA	BLM	0.05145181296393275	Co-expression	Liang-Stephan-2007; Payton-Ley-2009; Suárez-Fariñas-Krueger-2012
ADRB2	LCN2	0.05144431535154581	Co-expression	Beane-Spira-2007; Strulovici-Barel-Crystal-2010; Woodruff-Fahy-2007
CRYBA1	MAGEB3	0.05143630155362189	Co-expression	Bos-Massagué-2009; Kim-Paik-2011; Kogo-Mori-2011; Stratford-Yeh-2010; Tian-Shaughnessy-2003 A; Tian-Shaughnessy-2003 B
SPINK1	ALK	0.05141065735369921	Co-expression	Heuck-Barlogie-2012; Tian-Shaughnessy-2003 A; Tian-Shaughnessy-2003 B
ARCN1	MALT1	0.05131956795230508	Co-expression	Compagno-Pasqualucci-2009; Holleman-Evans-2004; Lee-Fine-2006; Levy-Hessner-2012 A; Lugthart-Evans-2005; Mallon-McKay-2013
PIK3R2	SSTR2	0.05125929997302592	Co-expression	Hatzis-Symmans-2011 A; Ramaswamy-Golub-2001; Smeets-Christiaens-2011; Yu-Tan-2008
NFKBIA	RAB13	0.05115392059087753	Co-expression	Compagno-Pasqualucci-2009; Hummel-Siebert-2006; Iwamoto-Kato-2005; Lenz-Staudt-2008; Roth-Zlotnik-2006; Salaverria-Siebert-2011; Steidl-Gascoyne-2010; Wang-Maris-2006; Watanabe-Nagawa-2007
UBA7	ST5	0.05107675725594163	Co-expression	Innocenti-Brown-2011; Kim-Green-2011 A; Kim-Green-2011 B; Landi-Jen-2008; Sun-Fine-2006; Wang-McClelland-2010 A; Yoshihara-Tanaka-2010
MCC	BCL9	0.051070236368104815	Co-expression	Alizadeh-Staudt-2000; Elashoff-Topol-2011 B; Filipits-Gnant-2011; Maertzdorf-Kaufmann-2011; Nakayama-Hasegawa-2007
PIK3CB	RAB13	0.05099003668874502	Co-expression	Chang-Katzenellenbogen-2008; De Jager-Oksenberg-2009; Payton-Ley-2009; Williams-Gascoyne-2010; Zhou-O'Keefe-2010
XPA	MLLT3	0.050987747963517904	Co-expression	Burington-Shaughnessy-2008; Filipits-Gnant-2011; Hannenhalli-Cappola-2006; Schmidt-Gehrmann-2008; Yu-Tan-2008
MSH4	SPINK1	0.050890084356069565	Co-expression	Burington-Shaughnessy-2008; Den Boer-Pieters-2009 A; Taylor-Kwo-2008
IKBKB	CBFA2T2	0.050862615928053856	Co-expression	Balgobind-den Boer-2011; De Jager-Oksenberg-2009; Levy-Hessner-2012 B
LCK	CBLB	0.05084158480167389	Co-expression	Maertzdorf-Kaufmann-2011; Toedter-Baribaud-2011; Tomasson-Ley-2008; Wong-Aronow-2007; Wong-Shanley-2009 A; Wong-Shanley-2009 B; Yang-Steele-2012
ST5	ACTC1	0.05075055290944874	Co-expression	Cheok-Evans-2003; Gysin-McMahon-2012; Gómez-Abad-Piris-2011; Wang-McClelland-2010 A; Wang-McClelland-2010 B
CASP10	UBA7	0.05074308952316642	Co-expression	Bild-Nevins-2006 B; Mallon-McKay-2013; Nakayama-Hasegawa-2007; Skrzypczak-Ostrowsk-2010
MCC	MTAP	0.050615296233445406	Co-expression	Bhojwani-Carroll-2006; Miller-Dixon-2007; Miller-Dixon-2012; Peng-Katze-2009; Yu-Tan-2008
RIPK3	LCN2	0.05060779210180044	Co-expression	Ooi-Tan-2009; Sears-Subramaniam-2009
BRAF	GML	0.05057703726924956	Co-expression	Agnelli-Neri-2007; Agnelli-Neri-2009; Bonome-Birrer-2008; Li-Han-2009; Sheffer-Domany-2009; Spira-Brody-2007; Stratford-Yeh-2010; Wang-McClelland-2010 A; Yu-Tan-2008
CYP1B1	TIE1	0.05054516810923815	Co-expression	Burczynski-Dorner-2006; Compagno-Pasqualucci-2009; Iwamoto-Pusztai-2011; Rosenwald-Staudt-2001
HGF	MCC	0.050542944110929966	Co-expression	Skrzypczak-Ostrowsk-2010; Tian-Shaughnessy-2003 A; Tian-Shaughnessy-2003 B
PDGFRL	SCGB2A2	0.05040478566661477	Co-expression	Elashoff-Topol-2011 B; Finak-Park-2008; Harms-Bichakjian-2013; Maertzdorf-Kaufmann-2011; Perou-Botstein-2000; Taylor-Belle-2007
HGF	ADRB2	0.0503708953037858	Co-expression	Alizadeh-Staudt-2000; Watanabe-Nagawa-2007; Zhang-Mullighan-2012
FADD	RELA	0.0503578232601285	Co-expression	Gibault-Aurias-2012; Ross-Perou-2001; Salaverria-Siebert-2011; Whitfield-Botstein-2002
FAT1	NEO1	0.05033810995519161	Co-expression	Gobble-Singer-2011; Hatzis-Symmans-2011 B; Nakayama-Hasegawa-2007; Steidl-Gascoyne-2010
FOLR1	ADAMTS6	0.05032526142895222	Co-expression	Coustan-Smith-Campana-2011; Kannan-Zweidler-McKay-2011; Mullighan-Downing-2009; Sorich-Evans-2008
F9	TRPM1	0.05019464693032205	Co-expression	Driscoll-Munshi-2010; Hanamura-Shaughnessy-2006; Raue-Trappe-2012; Tabchy-Pusztai-2010
MALT1	RAD17	0.05018668994307518	Co-expression	Elashoff-Topol-2011 B; Elashoff-Topol-2011 C; Wong-Shanley-2009 A; Wong-Shanley-2009 B
F9	IMPG1	0.05016295425593853	Co-expression	Burington-Shaughnessy-2008; Holland-Grimbacher-2007; Liu-Godbout-2011; Wu-Garvey-2007; Zangrando-Basso-2009
GML	ADAMTS6	0.050129805342294276	Co-expression	Hummel-Siebert-2006; Schmidt-Gehrmann-2008; Singh-Celli-2011; Sinnaeve-Granger-2009; Spira-Brody-2007; Taylor-Belle-2007; Yu-Tan-2008
MAGEB3	PSG3	0.05010141618549824	Co-expression	Den Boer-Pieters-2009 B; Scatolini-Chiorino-2010; Tian-Shaughnessy-2003 A; Tian-Shaughnessy-2003 B
IMPG1	DYRK1A	0.050096708349883556	Co-expression	Harms-Bichakjian-2013; Landi-Jen-2008; Miller-Dixon-2007; Miller-Dixon-2012; Wang-McClelland-2010 A; Yao-Jallal-2008
LCN2	CTSL2	0.05008533596992493	Co-expression	Den Boer-Pieters-2009 A; Hatzis-Symmans-2011 A; Kim-Paik-2011; Nakayama-Hasegawa-2007
ST5	RAB23	0.05002031521871686	Co-expression	Chowdary-Mazumder-2006; D'Alfonso-Shin-2013; Iwamoto-Pusztai-2011; Kim-Paik-2011; Roth-Zlotnik-2006
PIK3R1	CFLAR	0.05001199897378683	Co-expression	Agnelli-Neri-2007; Hannenhalli-Cappola-2006; Perou-Botstein-1999
SCGB2A2	MAGEB1	0.05000909953378141	Co-expression	Cliff-Dockrell-2013; Postel-Vinay-Delattre-2012; Skov-Hasselbalch-2011; Tomasson-Ley-2008
FGF12	CRABP1	0.05000734841451049	Co-expression	Gysin-McMahon-2012; Miller-Dixon-2007; Miller-Dixon-2012; Tian-Shaughnessy-2003 B
LECT2	CRYBA1	0.04997693281620741	Co-expression	Beane-Spira-2007; Chang-Katzenellenbogen-2008; Kang-Willman-2010; Kogo-Mori-2011; Kuehner-Speit-2013; Liang-Stephan-2007; Wu-Garvey-2007
FADD	RAF1	0.049972593784332275	Co-expression	Ioannidis-Flaño-2012; Petruzziello-Pellegrini-Marsden-2012; Ross-Perou-2001; Yang-Steele-2012
VEGFA	RAB13	0.049950238317251205	Co-expression	Hummel-Siebert-2006; Steidl-Gascoyne-2010; Winter-Larson-2007; Wynn-Wong-2011
S100A2	RAB23	0.04994218051433563	Co-expression	Berchtold-Cotman-2008; Haugen-Van Houten-2010; Pellagatti-Boultwood-2010
F9	ALK	0.04993879422545433	Co-expression	Finak-Park-2006; Iwamoto-Kato-2005; Ooi-Tan-2009
CBLB	SLC26A2	0.049845204688608646	Co-expression	Pfister-Pommier-2009; Scherzer-Gullans-2007; Tomasson-Ley-2008
FADD	ADRB2	0.04973144829273224	Co-expression	Berkofsky-Fessler-Hilton-2009; Hochstenbach-van Delft-2012; Taylor-Belle-2007
RAG1	MUC13	0.04971107980236411	Co-expression	Berchtold-Cotman-2008; Chang-Katzenellenbogen-2008; Elashoff-Topol-2011 C; Hannenhalli-Cappola-2006
PIK3CB	ABCC4	0.04970041289925575	Co-expression	Finak-Park-2006; Noble-Diehl-2010; Pellagatti-Boultwood-2010; Wang-McClelland-2010 A; Wang-McClelland-2010 B
BRAF	MUC13	0.04958788678050041	Co-expression	Coustan-Smith-Campana-2011; Hatzis-Symmans-2011 A; Kannan-Zweidler-McKay-2011; Mullighan-Downing-2009
ETHE1	SLC26A2	0.04955059802159667	Co-expression	Arijs-Rutgeerts-2009; Mallon-McKay-2013; Skrzypczak-Ostrowsk-2010; Watanabe-Nagawa-2007; Yu-Tan-2008
TGFA	BLM	0.049485978204756975	Co-expression	Agnelli-Neri-2007; Minn-Massagué-2005; Schmidt-Gehrmann-2008; Sears-Subramaniam-2009
CDKN2B	S100A2	0.04943393636494875	Co-expression	Gómez-Abad-Piris-2011; Hatzis-Symmans-2011 A; Iwamoto-Pusztai-2011; Yu-Tan-2008
PIK3R2	CDKN2B	0.04929497675038874	Co-expression	Bonome-Birrer-2008; Den Boer-Pieters-2009 B; Holleman-Evans-2004; Hummel-Siebert-2006; Landi-Jen-2008; Salaverria-Siebert-2011; Scatolini-Chiorino-2010; Wang-McClelland-2010 A; Zhang-Mullighan-2012
TAX1BP1	MUC13	0.04924094956368208	Co-expression	Arijs-Rutgeerts-2009; Noble-Diehl-2008; Noble-Diehl-2010
PIK3CG	SLC26A2	0.049216244369745255	Co-expression	Lugthart-Evans-2005; Sørlie-Børresen-Dale-2001
S100A2	ADRB2	0.04909742437303066	Co-expression	Niu-Wang-2010; Perou-Botstein-2000; Pfister-Pommier-2009; Ross-Perou-2001
IKBKB	AKT1	0.04908266756683588	Co-expression	Bild-Nevins-2006 C; Haugen-Van Houten-2010; Vallat-Bahram-2013
LCK	NAPSA	0.049073383677750826	Co-expression	Innocenti-Brown-2011; Liu-Godbout-2011; Liu-Hsieh-2012; Newman-Radeke-2012; Noble-Diehl-2008; Noble-Diehl-2010
GML	MGAT5	0.049051467794924974	Co-expression	Chibon-Aurias-2010; Miller-Dixon-2007; Miller-Dixon-2012; Shea-Musser-2010; Zhang-Foekens-2009
FADD	BRAF	0.049012575298547745	Co-expression	Garber-Petersen-2001; Whitfield-Botstein-2002; Yu-Lee-2012
PLCB3	FAT1	0.0488532199524343	Co-expression	Iwamoto-Kato-2005; Liang-Stephan-2007; Ooi-Tan-2009; Raue-Trappe-2012; Sheffer-Domany-2009; Stratford-Yeh-2010; Watanabe-Nagawa-2007
HTT	SSTR2	0.04879944771528244	Co-expression	Chowdary-Mazumder-2006; Tian-Shaughnessy-2003 A; Tian-Shaughnessy-2003 B
IGFBP1	INHA	0.04870020877569914	Co-expression	Bonome-Birrer-2008; Landi-Jen-2008; Moffatt-Cookson-2007; Raponi-Beer-2006
CASP10	EVI2B	0.04855391709133983	Co-expression	D'Alfonso-Shin-2013; Lee-Fine-2006; Liang-Stephan-2007; Niu-Wang-2010; Perou-Botstein-2000; Smeets-Christiaens-2011
MCC	LECT2	0.04847995727322996	Co-expression	Gysin-McMahon-2012; Li-Han-2009; Skov-Hasselbalch-2011; Stirewalt-Radich-2008
CRYBA1	WWOX	0.048436122946441174	Co-expression	D'Alfonso-Shin-2013; Kim-Paik-2011; Rieger-Chu-2004
CBLB	FAP	0.04836419317871332	Co-expression	Chen-Zhao-2008; Chuang-Kipps-2012; D'Alfonso-Shin-2013; Kang-Willman-2010; Raue-Trappe-2012; Ross-Brown-2000
SLC26A2	MGAT5	0.048228529281914234	Co-expression	Bos-Massagué-2009; Filipits-Gnant-2011; Minn-Massagué-2005
PDCD6	MUC13	0.0482016340829432	Co-expression	Agnelli-Neri-2007; Agnelli-Neri-2009; Li-Han-2009; Noble-Diehl-2010
PIK3CG	CASP10	0.04815198294818401	Co-expression	Okayama-Yokota-2012; Perou-Botstein-2000; Rieger-Chu-2004
RAB1A	BECN1	0.04809053987264633	Co-expression	Chowdary-Mazumder-2006; Garber-Petersen-2001; Peri-Russo-2012; Wang-McClelland-2010 B
GNA13	AGFG1	0.04809011518955231	Co-expression	Coustan-Smith-Campana-2011; Innocenti-Brown-2011; Wu-Garvey-2007
AKT1	CBFA2T2	0.04808640293776989	Co-expression	Coustan-Smith-Campana-2011; Miyake-Noguchi-2012; Sinnaeve-Granger-2009
MCC	NEO1	0.04807318840175867	Co-expression	Bigler-Russell-2013; Lugthart-Evans-2005; Mallon-McKay-2013; Symmans-Pusztai-2010
FAT1	ST5	0.04806464328430593	Co-expression	D'Alfonso-Shin-2013; Desmedt-Sotiriou-2007; Folkersen-Paulsson-Berne-2012; Hatzis-Symmans-2011 B; Iwamoto-Pusztai-2011; Kuehner-Speit-2013; Miller-Dixon-2012; Salaverria-Siebert-2011; Symmans-Pusztai-2010
UBA7	TRB@	0.0480113010853529	Co-expression	Chen-Brown-2002; Garber-Petersen-2001; Perou-Botstein-2000; Rosenwald-Staudt-2001
PIK3CG	MCC	0.047955204732716084	Co-expression	Burington-Shaughnessy-2008; Lee-MacDonald-2013; Niu-Wang-2010
ARCN1	AGFG1	0.04788058833219111	Co-expression	Compagno-Pasqualucci-2009; Garber-Petersen-2001; Levy-Hessner-2012 A; Levy-Hessner-2012 B; Swan-Spiller-2013
CRYBA1	XYLB	0.04782222397625446	Co-expression	Bonome-Birrer-2008; Cheok-Evans-2003; Stratford-Yeh-2010
SCGB2A2	ADAMTS6	0.04781881486997008	Co-expression	Elashoff-Topol-2011 B; Raman-Crystal-2009; Scatolini-Chiorino-2010
MAGEB1	TRPM1	0.04767197370529175	Co-expression	Filipits-Gnant-2011; Postel-Vinay-Delattre-2012; Wagner-Ashkenazi-2007
PIK3R1	ADRB2	0.047551548574119806	Co-expression	Bild-Nevins-2006 C; Landi-Jen-2008; Miller-Dixon-2012; Wang-Maris-2006
CDKN2B	SSX1	0.047412555664777756	Co-expression	Driscoll-Munshi-2010; Hanamura-Shaughnessy-2006; Petruzziello-Pellegrini-Marsden-2012
PIK3R1	CBLB	0.04740261938422918	Co-expression	Huang-Perlman-2009; Levy-Hessner-2012 A; Ross-Brown-2000; Taylor-Kwo-2008
TRAF2	MAP2K2	0.047399853356182575	Co-expression	Li-Bhatia-2011; Naesens-Sarwal-2011; Shalhoub-Martin-2010; Spira-Brody-2007; Yu-Lee-2012
PIK3CG	LECT2	0.04732944676652551	Co-expression	Huang-Perlman-2009; Liang-Stephan-2007; Petruzziello-Pellegrini-Marsden-2012; Yoshihara-Tanaka-2010
LCP1	ADRB2	0.04724718350917101	Co-expression	Balgobind-den Boer-2011; Radtke-Downing-2009; Stirewalt-Radich-2008; Verhaak-Valk-2009; Wouters-Delwel-2009; Xu-Shannon-2013
IGF1R	LIFR	0.04724683240056038	Co-expression	Agnelli-Neri-2009; Wang-McClelland-2010 B
ST5	PBOV1	0.047221409156918526	Co-expression	Holleman-Evans-2004; Lugthart-Evans-2005; Maertzdorf-Kaufmann-2011; Vallat-Bahram-2013; Zhou-O'Keefe-2010
CYP1B1	SPINK1	0.04716475214809179	Co-expression	Agnelli-Neri-2007; Agnelli-Neri-2009; Singh-Celli-2011
SLC26A2	SCGB2A2	0.04697217792272568	Co-expression	Bild-Nevins-2006 C; Chen-Zhao-2008; Nair-Abecasis-2009; Yao-Jallal-2008; Yoshihara-Tanaka-2010
IGF1R	ACTC1	0.04687133338302374	Co-expression	Chibon-Aurias-2010; Folkersen-Paulsson-Berne-2012
CTSL2	SPINK1	0.04679685179144144	Co-expression	Burczynski-Dorner-2006; Levy-Hessner-2012 A; Levy-Hessner-2012 B
STAG1	USP4	0.04670954030007124	Co-expression	Agnelli-Neri-2007; Agnelli-Neri-2009; Whitfield-Botstein-2002
EGFR	PSG3	0.046679732389748096	Co-expression	Nakayama-Hasegawa-2007; Raponi-Beer-2006; Wagner-Ashkenazi-2007
BLM	CRYBA1	0.04664627555757761	Co-expression	Agnelli-Neri-2007; Agnelli-Neri-2009; Chowdary-Mazumder-2006; Spira-Brody-2007
IMPG1	BMP7	0.046601755544543266	Co-expression	Cuadras-Greenberg-2002; De Jager-Oksenberg-2009; Gibault-Aurias-2012
FAT1	CDH11	0.046601693611592054	Co-expression	Compagno-Pasqualucci-2009; Folkersen-Paulsson-Berne-2012; Hummel-Siebert-2006; Lenz-Staudt-2008; Nakayama-Hasegawa-2007; Williams-Gascoyne-2010
SCGB2A1	MAGEB3	0.04638213897123933	Co-expression	Klein-Dugas-2009; Levy-Hessner-2012 A; Scatolini-Chiorino-2010; Verhaak-Valk-2009
EGFR	FAT1	0.046349304262548685	Co-expression	Desmedt-Sotiriou-2007; Perou-Botstein-2000; Smeets-Christiaens-2011; Sørlie-Børresen-Dale-2001
BRAF	TAX1BP1	0.04632751923054457	Co-expression	Boldrick-Relman-2002; Rosenwald-Staudt-2001; Wynn-Wong-2011
LCP1	CYP1B1	0.04632571479305625	Co-expression	Bhojwani-Carroll-2006; Folkersen-Paulsson-Berne-2012; Honda-Kaneko-2010; Raue-Trappe-2012; Wynn-Wong-2011
PDGFRL	PSG3	0.046321967616677284	Co-expression	Tian-Shaughnessy-2003 A; Tian-Shaughnessy-2003 B
NFKBIA	MAPK3	0.04622189886868	Co-expression	Ioannidis-Flaño-2012; Postel-Vinay-Delattre-2012; Sørlie-Børresen-Dale-2001; Xu-Shannon-2013
SPINK1	PSG1	0.046221528900787234	Co-expression	Burington-Shaughnessy-2008; Garber-Petersen-2001; Sheffer-Domany-2009; Tian-Shaughnessy-2003 B
RFXAP	MTAP	0.04613601230084896	Co-expression	Beane-Spira-2007; Skrzypczak-Ostrowsk-2010; Wong-Shanley-2009 B; Yu-Lee-2012
MSH4	IGFBP1	0.046085003297775984	Co-expression	Miller-Dixon-2007; Miller-Dixon-2012; Stirewalt-Radich-2008; Suárez-Fariñas-Krueger-2012
CYP1B1	AGFG1	0.045998433604836464	Co-expression	Ioannidis-Flaño-2012; Maertzdorf-Kaufmann-2011; Wagner-Ashkenazi-2007
CRYBA1	INHA	0.04589509917423129	Co-expression	Chen-Zhao-2008; Driscoll-Munshi-2010; Hanamura-Shaughnessy-2006; Noble-Diehl-2010
PIK3CG	MGAT5	0.04577652085572481	Co-expression	Compagno-Pasqualucci-2009; Innocenti-Brown-2011; Salaverria-Siebert-2011
F9	PSG1	0.045666271820664406	Co-expression	Bos-Massagué-2009; Kabbarah-Chin-2010; Tian-Shaughnessy-2003 A; Tian-Shaughnessy-2003 B; Toedter-Baribaud-2011
CHUK	RAF1	0.04553818888962269	Co-expression	Homminga-Meijerink-2011; Kang-Willman-2010; Liang-Stephan-2007; Rieger-Chu-2004; Winter-Larson-2007
AKT1	USP4	0.045366937294602394	Co-expression	Kim-Green-2011 A; Kim-Green-2011 B; Winter-Larson-2007
MAPK3	RELA	0.045365920290350914	Co-expression	Nair-Abecasis-2009; Noble-Diehl-2010; Ramaswamy-Golub-2001; Wong-Shanley-2009 A
TRAF2	PIK3R2	0.04528218612540513	Co-expression	Bonome-Birrer-2008; Filipits-Gnant-2011; Landi-Jen-2008; Pellagatti-Boultwood-2010; Salaverria-Siebert-2011; Scherzer-Gullans-2007; Wang-McClelland-2010 A
NFKBIA	UBA7	0.04521599039435387	Co-expression	Bild-Nevins-2006 A; Cheok-Evans-2003; Einecke-Halloran-2010; Reeve-Halloran-2013
NFKB1	MGAT5	0.045202462002635	Co-expression	Coustan-Smith-Campana-2011; Ioannidis-Flaño-2012
LCP1	AGFG1	0.04519900307059288	Co-expression	Compagno-Pasqualucci-2009; Li-Bhatia-2011; Rieger-Chu-2004; Salaverria-Siebert-2011
SCGB2A2	SPINK1	0.04519206378608942	Co-expression	Berchtold-Cotman-2008; Detweiler-Falkow-2001; Petruzziello-Pellegrini-Marsden-2012; Raponi-Beer-2006
MAPK3	PLCB3	0.045142149552702904	Co-expression	Chen-Brown-2002; Gómez-Abad-Piris-2011; Iqbal-Chan-2010; Vallat-Bahram-2013; Zhang-Mullighan-2012
FGF20	SPINK1	0.04502304544439539	Co-expression	Driscoll-Munshi-2010; Filipits-Gnant-2011; Hanamura-Shaughnessy-2006; Savola-Vakkila-2011; Scherzer-Gullans-2007
ST5	MUC13	0.044919539242982864	Co-expression	Radtke-Downing-2009; Xu-Shannon-2013
CTSL2	TNFSF15	0.04488813225179911	Co-expression	Hatzis-Symmans-2011 A; Levy-Hessner-2012 A; Levy-Hessner-2012 B
LIFR	MAGEB3	0.04487373726442456	Co-expression	Coustan-Smith-Campana-2011; Kannan-Zweidler-McKay-2011; Mullighan-Downing-2009; Sorich-Evans-2008; Zhang-Mullighan-2012
RAF1	CBLB	0.04487264575436711	Co-expression	Gómez-Abad-Piris-2011; Kogo-Mori-2011; Peri-Russo-2012; Roth-Zlotnik-2006
PIK3CA	PIK3CG	0.044800289906561375	Co-expression	Elashoff-Topol-2011 B; Holland-Grimbacher-2007; Li-Han-2009; Ramaswamy-Golub-2001; Scherzer-Gullans-2007
CDKN2B	CYP1B1	0.0446962658315897	Co-expression	Elashoff-Topol-2011 C; Holland-Grimbacher-2007; Wouters-Delwel-2009
NFKBIA	LCP1	0.04462861688807607	Co-expression	Barretina-Singer-2010; Honda-Kaneko-2010; Skov-Hasselbalch-2011; Vallat-Bahram-2013; Zhou-O'Keefe-2010; de Sousa E Melo-Medema-2011
MAPK1	AKT1	0.044602395966649055	Co-expression	Agnelli-Neri-2007; Agnelli-Neri-2009; Peng-Katze-2009
MARS	MARK3	0.044585255440324545	Co-expression	Cheok-Evans-2003; De Jager-Oksenberg-2009; Kim-Green-2011 A
S100A2	WWOX	0.04456788348034024	Co-expression	Agnelli-Neri-2009; Cheok-Evans-2003; Sinnaeve-Granger-2009
SLC26A2	NEO1	0.04455602914094925	Co-expression	Chen-Brown-2002; Sørlie-Børresen-Dale-2001; de Sousa E Melo-Medema-2011
VEGFA	SPINK1	0.04450984112918377	Co-expression	Hatzis-Symmans-2011 B; Iwamoto-Pusztai-2011
RIPK3	ADRB2	0.04450025362893939	Co-expression	Harms-Bichakjian-2013; Klein-Dugas-2009; Zangrando-Basso-2009
TGFA	CTSL2	0.044491156935691833	Co-expression	Lee-Fine-2006; Raponi-Beer-2006; Raue-Trappe-2012
F9	ADAMTS6	0.04430561792105436	Co-expression	Driscoll-Munshi-2010; Freedman-Nevins-2011; Hanamura-Shaughnessy-2006; Heuck-Barlogie-2012; Kannan-Zweidler-McKay-2011; Popovici-Pusztai-2010 B; Raponi-Beer-2006
ADRB2	MLLT3	0.04426503647118807	Co-expression	Kim-Green-2011 A; Kim-Green-2011 B; Shea-Musser-2010; Yao-Jallal-2008
BLM	BMP7	0.044262335635721684	Co-expression	Bild-Nevins-2006 A; Lee-Fine-2006; Sun-Fine-2006
CRYBA1	SCGB2A2	0.04424481187015772	Co-expression	Moffatt-Cookson-2007; Peng-Katze-2009; Scherzer-Gullans-2007; Vallat-Bahram-2013
BAI1	CRYBA1	0.04411983769387007	Co-expression	Burington-Shaughnessy-2008; Freedman-Nevins-2011; Nookaew-Carlsson-2013; Smirnov-Cheung-2009; Taylor-Belle-2007; Tian-Shaughnessy-2003 A; Tian-Shaughnessy-2003 B
CASP8	MARK3	0.044039539992809296	Co-expression	Detweiler-Falkow-2001; Ross-Perou-2001; Yu-Lee-2012
IKBKB	NFKB1	0.04402081621810794	Co-expression	Haugen-Van Houten-2010; Spira-Brody-2007; Watanabe-Nagawa-2007
PDGFRL	RAG1	0.04396582301706076	Co-expression	Holland-Grimbacher-2007; Taylor-Kwo-2008; Yu-Lee-2012
FADD	CTSL2	0.04390143044292927	Co-expression	Bonome-Birrer-2008; Finak-Park-2006; Steidl-Gascoyne-2010
IMPG1	MAGEB1	0.04388817970175296	Co-expression	Bild-Nevins-2006 C; Bos-Massagué-2009; Cliff-Dockrell-2013; Lenz-Staudt-2008; Postel-Vinay-Delattre-2012
RAF1	ADAM17	0.04372878931462765	Co-expression	Balgobind-den Boer-2011; Bjornsdottir-O'Toole-2011; Tomasson-Ley-2008
LCN2	INHA	0.043721909169107676	Co-expression	Bild-Nevins-2006 A; Chang-Katzenellenbogen-2008; Lee-Fine-2006
CBLB	NEO1	0.0436946339905262	Co-expression	Burczynski-Dorner-2006; Sinnaeve-Granger-2009
ROS1	SCGB2A2	0.0436679539270699	Co-expression	Beane-Spira-2007; Bild-Nevins-2006 C; Watanabe-Nagawa-2007; Zhou-O'Keefe-2010
PIK3CA	MALT1	0.043658416252583265	Co-expression	Bjornsdottir-O'Toole-2011; Chang-Katzenellenbogen-2008; Innocenti-Brown-2011; Noble-Diehl-2010; Yu-Lee-2012
PIK3CA	NFKB1	0.04352492932230234	Co-expression	Bhojwani-Carroll-2006; Bjornsdottir-O'Toole-2011; De Jager-Oksenberg-2009; Den Boer-Pieters-2009 A; Li-Han-2009; Watanabe-Nagawa-2007
ROS1	XYLB	0.04348580539226532	Co-expression	Burington-Shaughnessy-2008; Filipits-Gnant-2011; Newman-Radeke-2012; Tabchy-Pusztai-2010
CFLAR	USP4	0.04344627633690834	Co-expression	Perou-Botstein-2000; Scherzer-Gullans-2007
STAG1	RAB23	0.043423076160252094	Co-expression	Chibon-Aurias-2010; D'Alfonso-Shin-2013; Hatzis-Symmans-2011 A
EVI2B	AGFG1	0.043407317250967026	Co-expression	Freedman-Nevins-2011; Kobayashi-DeLeo-2010; Radtke-Downing-2009; Ramaswamy-Golub-2001; Xu-Shannon-2013
CDKN2B	TNFSF15	0.04335371218621731	Co-expression	Gysin-McMahon-2012; Levy-Hessner-2012 B; Savola-Vakkila-2011
CFLAR	AGFG1	0.04332811897620559	Co-expression	Elashoff-Topol-2011 C; Haugen-Van Houten-2010; Smeets-Christiaens-2011
MAGEB3	SSX1	0.04329593188595027	Co-expression	Burington-Shaughnessy-2008; Gysin-McMahon-2012; Kogo-Mori-2011; Yu-Lee-2012; Zhou-O'Keefe-2010
CFLAR	ADAM17	0.0432842206209898	Co-expression	Kobayashi-DeLeo-2010; Maertzdorf-Kaufmann-2011
IGFBP1	PSG1	0.04322263121139258	Co-expression	Bild-Nevins-2006 A; Burington-Shaughnessy-2008; Elashoff-Topol-2011 B; Elashoff-Topol-2011 C; Newman-Radeke-2012; Rieger-Chu-2004; Tian-Shaughnessy-2003 A; Tian-Shaughnessy-2003 B
FAT1	BCL9	0.04311313759535551	Co-expression	Den Boer-Pieters-2009 A; Liu-Bratslavsky-2013; Naesens-Sarwal-2011; Stratford-Yeh-2010; Zhang-Mullighan-2012
PDGFRL	IGFBP1	0.04305751621723175	Co-expression	Kobayashi-DeLeo-2010; Nakayama-Hasegawa-2007; Rieger-Chu-2004; Tian-Shaughnessy-2003 B
TAX1BP1	DYRK1A	0.043052376713603735	Co-expression	Alizadeh-Staudt-2000; Hochstenbach-van Delft-2012; Rosenwald-Staudt-2001
CD38	RAD17	0.04304807586595416	Co-expression	Arijs-Rutgeerts-2009; Bild-Nevins-2006 B; Hummel-Siebert-2006; Ooi-Tan-2009; Toedter-Baribaud-2011
FADD	PDCD6	0.04300723131746054	Co-expression	Finak-Park-2006; Roth-Zlotnik-2006; Stratford-Yeh-2010
PIK3CA	TAX1BP1	0.04297434911131859	Co-expression	Bjornsdottir-O'Toole-2011; Den Boer-Pieters-2009 B; Fry-Samson-2008; Hochstenbach-van Delft-2012; Kogo-Mori-2011
NCKAP1L	USP4	0.042922818567603827	Co-expression	Detweiler-Falkow-2001; Ramaswamy-Golub-2001; Raponi-Beer-2006; Rieger-Chu-2004; Smirnov-Cheung-2012
IMPG1	SCGB2A1	0.04289283067919314	Co-expression	Cliff-Dockrell-2013; Folkersen-Paulsson-Berne-2012; Maertzdorf-Kaufmann-2011; Petruzziello-Pellegrini-Marsden-2012
LHCGR	PSG1	0.04287379281595349	Co-expression	Agnelli-Neri-2009; Cheok-Evans-2003; Chuang-Kipps-2012; Hummel-Siebert-2006; Iqbal-Chan-2010; Kang-Willman-2010
IMPG1	PSG3	0.04270957410335541	Co-expression	Burington-Shaughnessy-2008; Niu-Wang-2010; Woodruff-Fahy-2007
CDH11	RAB23	0.04270813800394535	Co-expression	Filipits-Gnant-2011; Gómez-Abad-Piris-2011; Mallon-McKay-2013; Raponi-Beer-2006; Salaverria-Siebert-2011; Schmidt-Gehrmann-2008; Zhang-Foekens-2009
CD38	LCN2	0.04264625068753958	Co-expression	Bigler-Russell-2013; Innocenti-Brown-2011; Postel-Vinay-Delattre-2012; Shalhoub-Martin-2010; Swan-Spiller-2013
RIPK3	CD38	0.04253595136106014	Co-expression	Dombroski-Spielman-2010; Newman-Radeke-2012; Rosenwald-Staudt-2001; Skov-Hasselbalch-2011; Steidl-Gascoyne-2010; Yu-Lee-2012
PIK3CG	MAPK1	0.042353826109319925	Co-expression	Elashoff-Topol-2011 B; Holland-Grimbacher-2007; Liu-Hsieh-2012; Maertzdorf-Kaufmann-2011
MCC	GML	0.042351411771960557	Co-expression	Burczynski-Dorner-2006; Kannan-Zweidler-McKay-2011; Mullighan-Downing-2009; Salaverria-Siebert-2011; Shea-Musser-2010; Smirnov-Cheung-2009; Spira-Brody-2007; Symmans-Pusztai-2010; Xu-Shannon-2013; Yu-Tan-2008; Zhang-Mullighan-2012
TP53	ABCC4	0.04232309525832534	Co-expression	Den Boer-Pieters-2009 B; Newman-Radeke-2012; Sun-Fine-2006; Tabchy-Pusztai-2010
IGF1R	VEGFA	0.04231585003435612	Co-expression	Einecke-Halloran-2010; Reeve-Halloran-2013
TGFA	ADAMTS6	0.04230206925421953	Co-expression	Bonome-Birrer-2008; Freedman-Nevins-2011; Li-Han-2009
LHCGR	INHA	0.042217780370265245	Co-expression	Filipits-Gnant-2011; Kim-Paik-2011; Roth-Zlotnik-2006
MAPK3	HTT	0.04215847933664918	Co-expression	Detweiler-Falkow-2001; Freedman-Nevins-2011; Woodruff-Fahy-2007
CRYBA1	PSG1	0.04200490424409509	Co-expression	Berkofsky-Fessler-Hilton-2009; Bild-Nevins-2006 A; Newman-Radeke-2012; Tian-Shaughnessy-2003 A; Tian-Shaughnessy-2003 B; Yao-Jallal-2008
FGF20	INHA	0.04197757691144943	Co-expression	Burczynski-Dorner-2006; Raue-Trappe-2012; Smirnov-Cheung-2012
FOLR1	NAPSA	0.041945384349673986	Co-expression	Bild-Nevins-2006 B; Garber-Petersen-2001; Okayama-Yokota-2012; Postel-Vinay-Delattre-2012; Savola-Vakkila-2011
TP53	TIE1	0.04193020798265934	Co-expression	Alizadeh-Staudt-2000; Rosenwald-Staudt-2001
FGF20	MUC13	0.04187949001789093	Co-expression	Finak-Park-2006; Noble-Diehl-2010; Schmidt-Gehrmann-2008; Yu-Tan-2008
BCL9	NEO1	0.04185492545366287	Co-expression	Bigler-Russell-2013; Rosenwald-Staudt-2001; Steidl-Gascoyne-2010
CXCR4	AGFG1	0.04179747216403484	Co-expression	Coustan-Smith-Campana-2011; Desmedt-Sotiriou-2007; Yang-Steele-2012
PIK3R1	SCGB2A2	0.04178017005324364	Co-expression	Bild-Nevins-2006 C; Bos-Massagué-2009; Hatzis-Symmans-2011 A
PIK3R1	LIFR	0.041745380498468876	Co-expression	Nair-Abecasis-2009; Sheffer-Domany-2009; Yao-Jallal-2008
PLCB3	CDKN2B	0.04172522109001875	Co-expression	Cheok-Evans-2003; Haugen-Van Houten-2010
MCC	ADRB2	0.0416935458779335	Co-expression	Agnelli-Neri-2007; Agnelli-Neri-2009; Suárez-Fariñas-Krueger-2012
LHCGR	CALCR	0.04159916238859296	Co-expression	Bild-Nevins-2006 A; Iqbal-Chan-2010; Iwamoto-Kato-2005
RELA	CFLAR	0.041595855727791786	Co-expression	Boldrick-Relman-2002; Kim-Green-2011 A; Singh-Celli-2011
S100A2	FAP	0.04157409863546491	Co-expression	Berchtold-Cotman-2008; Bjornsdottir-O'Toole-2011; D'Alfonso-Shin-2013
CRYBA1	SCGB2A1	0.041553545743227005	Co-expression	Li-Bhatia-2011; Strulovici-Barel-Crystal-2010
NFKB1	BECN1	0.04154084692709148	Co-expression	Bild-Nevins-2006 B; Chowdary-Mazumder-2006; Williams-Gascoyne-2010; Wong-Shanley-2009 B
PIK3R1	MARK3	0.04150490276515484	Co-expression	Kuehner-Speit-2013; Smirnov-Cheung-2012
FAT1	SLC26A2	0.041502938605844975	Co-expression	Hatzis-Symmans-2011 B; Iwamoto-Pusztai-2011; Schmidt-Gehrmann-2008; Wang-McClelland-2010 A
NFKBIA	ADAM17	0.04146923590451479	Co-expression	Chibon-Aurias-2010; Chng-Fonseca-2007; Payton-Ley-2009; Radtke-Downing-2009
CHUK	DYRK1A	0.0413899477571249	Co-expression	Kim-Paik-2011; Yang-Steele-2012
LCK	INHA	0.04127198085188866	Co-expression	Tian-Shaughnessy-2003 A; Tian-Shaughnessy-2003 B
NFKB1	ETHE1	0.041262485552579165	Co-expression	Bigler-Russell-2013; Newman-Radeke-2012; Sheffer-Domany-2009; Sun-Fine-2006; Xu-Shannon-2013
F9	SCGB2A2	0.04119889438152313	Co-expression	Raman-Crystal-2009; Skov-Hasselbalch-2011
MAP2K1	ETHE1	0.04113244637846947	Co-expression	Burington-Shaughnessy-2008; Cheok-Evans-2003; Ioannidis-Flaño-2012
SLC26A2	MALT1	0.041112542152404785	Co-expression	Gysin-McMahon-2012; Nakayama-Hasegawa-2007
PIK3CA	CHUK	0.04100851947441697	Co-expression	Burczynski-Dorner-2006; Cliff-Dockrell-2013; Li-Bhatia-2011; Liu-Bratslavsky-2013; Singh-Celli-2011; Zhou-O'Keefe-2010
PIK3R1	PDGFRL	0.04098911536857486	Co-expression	Bigler-Russell-2013; Blader-Boothroyd-2001; Chen-Zhao-2008; Harms-Bichakjian-2013; Tabchy-Pusztai-2010
BAI1	WWOX	0.040952765848487616	Co-expression	Cheok-Evans-2003; Elashoff-Topol-2011 C; Gibault-Aurias-2012; Wang-Maris-2006
GML	MSH4	0.040941780200228095	Co-expression	Bild-Nevins-2006 A; Cheok-Evans-2003; Heuck-Barlogie-2012; Raponi-Beer-2006; Shea-Musser-2010; Yu-Tan-2008
MCC	LIFR	0.04093262134119868	Co-expression	Gómez-Abad-Piris-2011; Kogo-Mori-2011; Skrzypczak-Ostrowsk-2010; Sorich-Evans-2008
SCGB2A1	TRPM1	0.04087705723941326	Co-expression	Homminga-Meijerink-2011; Peng-Katze-2009; Scherzer-Gullans-2007
FGF12	ROS1	0.04078695271164179	Co-expression	Hatzis-Symmans-2011 B; Perou-Botstein-2000; Schmidt-Gehrmann-2008; Taylor-Belle-2007
INHA	MAGEB1	0.040734909009188414	Co-expression	Bhojwani-Carroll-2006; Bjornsdottir-O'Toole-2011; Noble-Diehl-2010; Sinnaeve-Granger-2009
CXCR4	MGAT5	0.04063526168465614	Co-expression	Coustan-Smith-Campana-2011; Ioannidis-Flaño-2012; Miyake-Noguchi-2012
PDGFRL	ST5	0.0405896226875484	Co-expression	Iwamoto-Pusztai-2011; Liu-Hsieh-2012; Savola-Vakkila-2011; Smeets-Christiaens-2011; Symmans-Pusztai-2010
ARCN1	MARK3	0.04055099165998399	Co-expression	Berkofsky-Fessler-Hilton-2009; D'Alfonso-Shin-2013; Dombroski-Spielman-2010; Swan-Spiller-2013; Wong-Shanley-2009 A
MLLT3	MTAP	0.040526898577809334	Co-expression	Lee-Fine-2006; Yoshihara-Tanaka-2010
LCK	MALT1	0.0404618545435369	Co-expression	Cliff-Dockrell-2013; Kabbarah-Chin-2010; Miyake-Noguchi-2012; Payton-Ley-2009; Steidl-Gascoyne-2010; Toedter-Baribaud-2011
TGFA	TNFSF15	0.04043717961758375	Co-expression	Balgobind-den Boer-2011; Li-Han-2009
NEO1	PSG1	0.040430961176753044	Co-expression	Chen-Brown-2002; Sørlie-Børresen-Dale-2001
RAB23	ADAMTS6	0.040383991319686174	Co-expression	Bonome-Birrer-2008; Jones-Libermann-2005; Noble-Diehl-2008
PIK3R1	TIE1	0.04026273777708411	Co-expression	Iwamoto-Pusztai-2011; Lee-MacDonald-2013; Mallon-McKay-2013
MSH4	SCGB2A2	0.04023330006748438	Co-expression	Day-Maxwell-2011; Spira-Brody-2007; Wang-Maris-2006
VEGFA	S100A2	0.040185948833823204	Co-expression	Filipits-Gnant-2011; Klein-Dugas-2009; Maertzdorf-Kaufmann-2011
CRYBA1	RAG1	0.04016665508970618	Co-expression	Chen-Zhao-2008; Kogo-Mori-2011; Liu-Godbout-2011; Stratford-Yeh-2010
GNA13	VEGFA	0.04016008321195841	Co-expression	Bjornsdottir-O'Toole-2011; Den Boer-Pieters-2009 B; Lee-MacDonald-2013; Niu-Wang-2010
BRAF	GNA13	0.04011418018490076	Co-expression	Chuang-Kipps-2012; Landi-Jen-2008; Yao-Jallal-2008
FGF20	PBOV1	0.04008157551288605	Co-expression	Popovici-Pusztai-2010 B; Radtke-Downing-2009; Xu-Shannon-2013
LHCGR	SSX1	0.04006448411382735	Co-expression	Beane-Spira-2007; Chang-Katzenellenbogen-2008; Chuang-Kipps-2012; Iqbal-Chan-2010; Wong-Shanley-2009 A
PIK3CA	FADD	0.040015462320297956	Co-expression	Bjornsdottir-O'Toole-2011; Burczynski-Dorner-2006; Kim-Paik-2011; Kuehner-Speit-2013
EGFR	CTSL2	0.0399970596190542	Co-expression	Noble-Diehl-2008; Scatolini-Chiorino-2010; Yu-Lee-2012; Yu-Tan-2008
CXCR4	CYP1B1	0.03990956395864487	Co-expression	Clarke-Clynes-2013; Kim-Paik-2011; Raponi-Beer-2006
IMPG1	INHA	0.039892999455332756	Co-expression	Chang-Katzenellenbogen-2008; Chen-Zhao-2008; Einecke-Halloran-2010; Hatzis-Symmans-2011 A; Sorich-Evans-2008
MAP2K1	MARK3	0.03983951499685645	Co-expression	Cuadras-Greenberg-2002; D'Alfonso-Shin-2013; Li-Bhatia-2011; Mallon-McKay-2013
AKT1	CRABP1	0.03979342244565487	Co-expression	Bild-Nevins-2006 C; Sheffer-Domany-2009
NEO1	CRABP1	0.0397142143920064	Co-expression	Barretina-Singer-2010; Gysin-McMahon-2012; Miller-Dixon-2012
XPA	MALT1	0.039638261310756207	Co-expression	Wong-Aronow-2007; Wong-Shanley-2009 A; Wong-Shanley-2009 B
TIE1	SCGB2A2	0.03962694713845849	Co-expression	Kobayashi-DeLeo-2010; Liang-Stephan-2007; Niu-Wang-2010
IGF1R	BCL9	0.03961797058582306	Co-expression	Sheffer-Domany-2009; Stratford-Yeh-2010; de Sousa E Melo-Medema-2011
EVI2B	ABCC4	0.039581316988915205	Co-expression	Hannenhalli-Cappola-2006; Liang-Stephan-2007; Miyake-Noguchi-2012; Symmans-Pusztai-2010; Zhang-Foekens-2009
CHUK	PIK3CG	0.03948025079444051	Co-expression	Cliff-Dockrell-2013; De Jager-Oksenberg-2009; Rosenwald-Staudt-2001; Zhou-O'Keefe-2010
RELA	USP4	0.03939729742705822	Co-expression	Garber-Petersen-2001; Haugen-Van Houten-2010; Skrzypczak-Ostrowsk-2010
PIK3R1	FOLR1	0.039366478100419044	Co-expression	Den Boer-Pieters-2009 B; Ross-Brown-2000; Wang-McClelland-2010 A
FAT1	RAB23	0.039284320548176765	Co-expression	D'Alfonso-Shin-2013; De Jager-Oksenberg-2009; Elashoff-Topol-2011 C; Finak-Park-2008; Folkersen-Paulsson-Berne-2012; Minn-Massagué-2005
PDGFRL	SCGB2A1	0.039252050686627626	Co-expression	Kobayashi-DeLeo-2010; Lenz-Staudt-2008; Scherzer-Gullans-2007; Wong-Shanley-2009 B; Zhou-O'Keefe-2010
PIK3R2	MAPK3	0.03924383339472115	Co-expression	Salaverria-Siebert-2011; Vallat-Bahram-2013; Wang-McClelland-2010 A; Zangrando-Basso-2009
HGF	CTSL2	0.03923753276467323	Co-expression	Cheok-Evans-2003; Peng-Katze-2009
EGFR	S100A2	0.03917823825031519	Co-expression	Gysin-McMahon-2012; Perou-Botstein-2000; Ross-Perou-2001; Strulovici-Barel-Crystal-2010
BRAF	PSG3	0.03915272280573845	Co-expression	Coustan-Smith-Campana-2011; Rosenwald-Staudt-2001; Sorich-Evans-2008
LCN2	SCGB2A1	0.039115496911108494	Co-expression	Bonome-Birrer-2008; Finak-Park-2006; Gobble-Singer-2011; Ramaswamy-Golub-2001
PIK3CG	CYP1B1	0.039085306227207184	Co-expression	Bjornsdottir-O'Toole-2011; Chen-Brown-2002
IMPG1	ACTC1	0.03907064441591501	Co-expression	Holleman-Evans-2004; Lugthart-Evans-2005; Tomasson-Ley-2008; Wong-Shanley-2009 B
SCGB2A2	MLLT3	0.039029138162732124	Co-expression	Desmedt-Sotiriou-2007; Schmidt-Gehrmann-2008
BAI1	SCGB2A2	0.03897211654111743	Co-expression	Chang-Katzenellenbogen-2008; Gysin-McMahon-2012; Levy-Hessner-2012 A; Mullighan-Downing-2009
LECT2	ACTC1	0.03895306968479417	Co-expression	Beane-Spira-2007; Dombroski-Spielman-2010; Filipits-Gnant-2011; Haugen-Van Houten-2010; Kang-Willman-2010
MAP2K1	HTT	0.03895235247910023	Co-expression	Kannan-Zweidler-McKay-2011; Mullighan-Downing-2009
CASP8	NCKAP1L	0.03889176854863763	Co-expression	Bild-Nevins-2006 A; Gobble-Singer-2011; Perou-Botstein-2000; Yu-Tan-2008
CBLB	ADAMTS6	0.0388726694509387	Co-expression	Mallon-McKay-2013; Sun-Fine-2006
F9	CDH11	0.0388305161613971	Co-expression	Driscoll-Munshi-2010; Hanamura-Shaughnessy-2006; Heuck-Barlogie-2012; Kang-Willman-2010; Popovici-Pusztai-2010 B
MCC	CTSL2	0.038797853514552116	Co-expression	Chen-Zhao-2008; Maertzdorf-Kaufmann-2011
ROS1	BMP7	0.03871546173468232	Co-expression	Blader-Boothroyd-2001; Petruzziello-Pellegrini-Marsden-2012; Radtke-Downing-2009; Taylor-Belle-2007; Xu-Shannon-2013
CXCR4	CD38	0.03870857157744467	Co-expression	Arijs-Rutgeerts-2009; Chen-Zhao-2008; Liu-Bratslavsky-2013; Ross-Brown-2000
GNA13	ABCC4	0.03869043430313468	Co-expression	Burington-Shaughnessy-2008; Tian-Shaughnessy-2003 A; Wu-Garvey-2007
CTSL2	AGFG1	0.038683438673615456	Co-expression	Chng-Fonseca-2007; Iwamoto-Pusztai-2011
CRYBA1	IGFBP1	0.03862222656607628	Co-expression	Chibon-Aurias-2010; Kim-Paik-2011; Ramaswamy-Golub-2001; Yao-Jallal-2008
CHUK	BECN1	0.03856782289221883	Co-expression	Cliff-Dockrell-2013; Innocenti-Brown-2011; Kim-Green-2011 B; Rieger-Chu-2004; Salaverria-Siebert-2011; Wu-Garvey-2007
MALT1	AGFG1	0.03856375068426132	Co-expression	Den Boer-Pieters-2009 B; Kuehner-Speit-2013; Levy-Hessner-2012 A
NCKAP1L	NAPSA	0.03853584872558713	Co-expression	Chen-Brown-2002; Dombroski-Spielman-2010; Innocenti-Brown-2011; Sun-Fine-2006; Swan-Spiller-2013
LCN2	ETHE1	0.03849957580678165	Co-expression	Honda-Kaneko-2010; Nair-Abecasis-2009; Payton-Ley-2009; Spira-Brody-2007; Yao-Jallal-2008; Zhou-O'Keefe-2010
EGFR	CD38	0.038476865738630295	Co-expression	Huang-Perlman-2009; Shea-Musser-2010
IGF1R	ABCC4	0.0384493563324213	Co-expression	Agnelli-Neri-2007; Roth-Zlotnik-2006
EVI2B	CYP1B1	0.03838743409141898	Co-expression	Folkersen-Paulsson-Berne-2012; Hochstenbach-van Delft-2012; Honda-Kaneko-2010; Naesens-Sarwal-2011; Raponi-Beer-2006
MAP2K1	MARS	0.03838087897747755	Co-expression	Einecke-Halloran-2010; Noble-Diehl-2010; Reeve-Halloran-2013
BAI1	PDGFRL	0.03830395604018122	Co-expression	Agnelli-Neri-2007; Holland-Grimbacher-2007; Tian-Shaughnessy-2003 A; Tian-Shaughnessy-2003 B; Wynn-Wong-2011; Yu-Lee-2012
LCK	CFLAR	0.03829684294760227	Co-expression	Detweiler-Falkow-2001; Schmidt-Gehrmann-2008; Yao-Jallal-2008; Zhang-Foekens-2009
MUC13	ALK	0.038283202797174454	Co-expression	Cliff-Dockrell-2013; Elashoff-Topol-2011 B; Liu-Hsieh-2012
CFLAR	ADRB2	0.03828285448253155	Co-expression	Clarke-Clynes-2013; Liang-Stephan-2007; Okayama-Yokota-2012
BLM	STAG1	0.03826728789135814	Co-expression	Berkofsky-Fessler-Hilton-2009; Finak-Park-2008; Zangrando-Basso-2009
TGFA	LCN2	0.038218934554606676	Co-expression	Bigler-Russell-2013; Minn-Massagué-2005; Wagner-Ashkenazi-2007; Yao-Jallal-2008
UBA7	CYP1B1	0.038188640028238297	Co-expression	Huang-Perlman-2009; Scatolini-Chiorino-2010
NFKB1	BRAF	0.038135016802698374	Co-expression	Den Boer-Pieters-2009 A; Homminga-Meijerink-2011; Kang-Willman-2010; Pellagatti-Boultwood-2010
IGFBP1	SCGB2A2	0.038118280470371246	Co-expression	Berchtold-Cotman-2008; Newman-Radeke-2012; Steidl-Gascoyne-2010
EGFR	INHA	0.037997739389538765	Co-expression	Kim-Green-2011 A; Kim-Green-2011 B
TP53	LIFR	0.03797975927591324	Co-expression	Alizadeh-Staudt-2000; Rosenwald-Staudt-2001
MAPK3	ACTC1	0.037831890396773815	Co-expression	Hochstenbach-van Delft-2012; Iwamoto-Kato-2005; Wynn-Wong-2011
TAX1BP1	RAB1A	0.037806692998856306	Co-expression	Pfister-Pommier-2009; Roth-Zlotnik-2006; Yu-Lee-2012
IKBKB	CASP10	0.03778686933219433	Co-expression	Bahr-Bowler-2013; Hochstenbach-van Delft-2012
FGF12	FAP	0.037645140662789345	Co-expression	Ioannidis-Flaño-2012; Lugthart-Evans-2005; Ross-Brown-2000
SCGB2A1	MLLT3	0.037610646802932024	Co-expression	Arijs-Rutgeerts-2009; Noble-Diehl-2010; Toedter-Baribaud-2011
NFKBIA	GNA13	0.03756621200591326	Co-expression	Chibon-Aurias-2010; Gibault-Aurias-2012; Radtke-Downing-2009; Xu-Shannon-2013
FAT1	TNFSF15	0.03748096898198128	Co-expression	Naesens-Sarwal-2011; Smirnov-Cheung-2012; Wong-Aronow-2007
FADD	RAB13	0.03746625408530235	Co-expression	Barretina-Singer-2010; Lee-Fine-2006; Nakayama-Hasegawa-2007; Sears-Subramaniam-2009
PDCD6	LIFR	0.03745700977742672	Co-expression	Burington-Shaughnessy-2008; Rosenwald-Staudt-2001
SPINK1	PSG3	0.03740543685853481	Co-expression	Cheok-Evans-2003; Den Boer-Pieters-2009 A
MAP2K2	RELA	0.037396409548819065	Co-expression	Alizadeh-Staudt-2000; Gómez-Abad-Piris-2011; Liu-Hsieh-2012; Noble-Diehl-2008
INHA	CRABP1	0.03736211825162172	Co-expression	Haugen-Van Houten-2010; Honda-Kaneko-2010; Steidl-Gascoyne-2010
MAPK1	S100A2	0.037340580485761166	Co-expression	Iwamoto-Pusztai-2011; Wang-Maris-2006; Yu-Tan-2008
LHCGR	LECT2	0.037322366843000054	Co-expression	Beane-Spira-2007; Finak-Park-2006; Kang-Willman-2010; Li-Bhatia-2011; Minn-Massagué-2005; Strulovici-Barel-Crystal-2010; Wong-Shanley-2009 A
UBA7	EVI2B	0.03720811661332846	Co-expression	Liu-Hsieh-2012; Salaverria-Siebert-2011; Savola-Vakkila-2011; Sheffer-Domany-2009
MLLT3	BMP7	0.0371809471398592	Co-expression	Huang-Perlman-2009; Nakayama-Hasegawa-2007
FGF20	PLCB3	0.03711159015074372	Co-expression	Wong-Aronow-2007; Wong-Shanley-2009 A; Wong-Shanley-2009 B
PLCB3	BAI1	0.037087109638378024	Co-expression	Driscoll-Munshi-2010; Hanamura-Shaughnessy-2006; Hannenhalli-Cappola-2006; Heuck-Barlogie-2012; Li-Bhatia-2011; Moffatt-Cookson-2007; Popovici-Pusztai-2010 B; Salaverria-Siebert-2011; Shea-Musser-2010; Winter-Larson-2007; Zhang-Mullighan-2012
FAT1	IMPG1	0.03703506290912628	Co-expression	Cuadras-Greenberg-2002; Klein-Dugas-2009
NFKB1	FAT1	0.03695225063711405	Co-expression	Kogo-Mori-2011; Mullighan-Downing-2009; Ross-Perou-2001
FAP	ADAM17	0.03693726938217878	Co-expression	Boldrick-Relman-2002; Freedman-Nevins-2011; Nakayama-Hasegawa-2007; Symmans-Pusztai-2010
F9	GML	0.036919621052220464	Co-expression	Bonome-Birrer-2008; Day-Maxwell-2011; Gobble-Singer-2011; Minn-Massagué-2005
IMPG1	IGFBP1	0.036892544478178024	Co-expression	Bild-Nevins-2006 A; Chen-Zhao-2008; Cliff-Dockrell-2013; Tian-Shaughnessy-2003 A; Tian-Shaughnessy-2003 B; Wang-Maris-2006; Yao-Jallal-2008
BAI1	PBOV1	0.036866878625005484	Co-expression	Chng-Fonseca-2007; Noble-Diehl-2010; Petruzziello-Pellegrini-Marsden-2012; Yu-Tan-2008
ARCN1	RAB23	0.036861125845462084	Co-expression	Coustan-Smith-Campana-2011; Harms-Bichakjian-2013; Nair-Abecasis-2009; Scatolini-Chiorino-2010
CFLAR	MCC	0.036821916699409485	Co-expression	Alizadeh-Staudt-2000; Wang-McClelland-2010 A
PDGFRL	SLC26A2	0.036726881749928	Co-expression	Berchtold-Cotman-2008; Iwamoto-Kato-2005
LECT2	ALK	0.03669074643403292	Co-expression	Elashoff-Topol-2011 C; Huang-Perlman-2009; Vallat-Bahram-2013; Wong-Shanley-2009 B
RFXAP	SCGB2A2	0.036673251539468765	Co-expression	Tian-Shaughnessy-2003 A; Tian-Shaughnessy-2003 B
CD38	RAB1A	0.03665992245078087	Co-expression	Compagno-Pasqualucci-2009; Heuck-Barlogie-2012
ACTC1	MLLT3	0.0366340521723032	Co-expression	Liu-Hsieh-2012; Sun-Fine-2006
FAP	ADRB2	0.036630148999392986	Co-expression	Boldrick-Relman-2002; Mullighan-Downing-2009
LECT2	MAGEB1	0.036608620546758175	Co-expression	De Jager-Oksenberg-2009; Taylor-Kwo-2008; Wu-Garvey-2007
PIK3R1	TRB@	0.036549072712659836	Co-expression	Alizadeh-Staudt-2000; Boldrick-Relman-2002; Rosenwald-Staudt-2001
CFLAR	RAB13	0.03652279544621706	Co-expression	Iwamoto-Kato-2005; Newman-Radeke-2012; Wu-Garvey-2007
FAP	ST5	0.03649206878617406	Co-expression	Alizadeh-Staudt-2000; D'Alfonso-Shin-2013; Perou-Botstein-2000; Postel-Vinay-Delattre-2012; Roth-Zlotnik-2006; Savola-Vakkila-2011
TGFA	VEGFA	0.03647841885685921	Co-expression	Jones-Libermann-2005; Nair-Abecasis-2009
INHA	MAGEB3	0.036470584105700254	Co-expression	Moffatt-Cookson-2007; Nakayama-Hasegawa-2007; Steidl-Gascoyne-2010; Yoshihara-Tanaka-2010
PIK3CA	FOLR1	0.03638814715668559	Co-expression	Kim-Green-2011 A; Kim-Green-2011 B; Petruzziello-Pellegrini-Marsden-2012
PIK3CA	BRAF	0.036356485448777676	Co-expression	Alizadeh-Staudt-2000; Williams-Gascoyne-2010
SCGB2A1	CRABP1	0.03634953126311302	Co-expression	Hannenhalli-Cappola-2006; Sheffer-Domany-2009
MLLT3	PSG3	0.036276206374168396	Co-expression	Chen-Brown-2002; Detweiler-Falkow-2001
UBA7	ADRB2	0.03624067269265652	Co-expression	Berchtold-Cotman-2008; Bild-Nevins-2006 C; Nakayama-Hasegawa-2007; Newman-Radeke-2012
FGF12	S100A2	0.03623037226498127	Co-expression	Agnelli-Neri-2007; Agnelli-Neri-2009
ADAMTS6	MTAP	0.03621931932866573	Co-expression	Kim-Green-2011 A; Kim-Green-2011 B
CBLB	EVI2B	0.03621367830783129	Co-expression	Einecke-Halloran-2010; Liu-Godbout-2011; Reeve-Halloran-2013; Smeets-Christiaens-2011
F9	AGFG1	0.03616574592888355	Co-expression	Sinnaeve-Granger-2009; Wu-Garvey-2007
FAT1	SCGB2A1	0.036124931648373604	Co-expression	Burczynski-Dorner-2006; Tian-Shaughnessy-2003 A; Tian-Shaughnessy-2003 B
EVI2B	RAD17	0.036051192320883274	Co-expression	Bild-Nevins-2006 B; Lee-MacDonald-2013; Niu-Wang-2010; Ooi-Tan-2009
LHCGR	DYRK1A	0.03601102717220783	Co-expression	Finak-Park-2006; Finak-Park-2008; Minn-Massagué-2005
IKBKB	LCP1	0.03600249905139208	Co-expression	Berkofsky-Fessler-Hilton-2009; Chng-Fonseca-2007; Iqbal-Chan-2010
IGF1R	MLLT3	0.03598099946975708	Co-expression	Filipits-Gnant-2011; Lee-Fine-2006
RAG1	SCGB2A2	0.03595697088167071	Co-expression	Elashoff-Topol-2011 B; Gibault-Aurias-2012; de Sousa E Melo-Medema-2011
ARCN1	HTT	0.03595131915062666	Co-expression	Den Boer-Pieters-2009 B; Holleman-Evans-2004; Lugthart-Evans-2005
LCK	XPA	0.03591958899050951	Co-expression	Bjornsdottir-O'Toole-2011; Li-Han-2009; Pfister-Pommier-2009; Vallat-Bahram-2013
PIK3CB	BRAF	0.03589244466274977	Co-expression	Bild-Nevins-2006 C; Blader-Boothroyd-2001; Miller-Dixon-2012; Williams-Gascoyne-2010
RAF1	CXCR4	0.03588849026709795	Co-expression	Compagno-Pasqualucci-2009; Payton-Ley-2009; Zhou-O'Keefe-2010
IGFBP1	MAGEB1	0.03588534705340862	Co-expression	Hatzis-Symmans-2011 A; Vallat-Bahram-2013
ETHE1	NAPSA	0.03586359694600105	Co-expression	Hochstenbach-van Delft-2012; Kuehner-Speit-2013; Vallat-Bahram-2013
NEO1	FOLR1	0.03581172600388527	Co-expression	Shea-Musser-2010; Yoshihara-Tanaka-2010
LECT2	ROS1	0.03579741530120373	Co-expression	Chen-Zhao-2008; Gobble-Singer-2011
ST5	RAB13	0.03579064644873142	Co-expression	Berchtold-Cotman-2008; Einecke-Halloran-2010; Hummel-Siebert-2006; Iwamoto-Kato-2005; Reeve-Halloran-2013; Yao-Jallal-2008
MCC	ROS1	0.0357743946951814	Co-expression	Chowdary-Mazumder-2006; Holleman-Evans-2004; Iwamoto-Kato-2005; Lugthart-Evans-2005; Schmidt-Gehrmann-2008; Stirewalt-Radich-2008; Taylor-Kwo-2008
LHCGR	BAI1	0.035770229646004736	Co-expression	Coustan-Smith-Campana-2011; Iqbal-Chan-2010; Kannan-Zweidler-McKay-2011; Mullighan-Downing-2009
[truncated: 2,841 more rows]
