# Supplementary material for: Ensemble inference by integrative cancer networks
Source: Front Genet. 2014 Mar 31;5:59. doi: 10.3389/fgene.2014.00059 (PMC3978335; doi:10.3389/fgene.2014.00059)
Supplement: Supplementary file 1 [file DataSheet1.ZIP › Data Sheet/2_Integrated_network_analysis.txt]

******** DAC Network

IGRAPH UNW- 141 1252 -- 
+ attr: name (v/c), fullname (v/c), GO (v/c), weight (e/n), edgetype
  (e/c), color (e/c)

******** TSA Network

IGRAPH UNW- 125 2555 -- 
+ attr: name (v/c), fullname (v/c), GO (v/c), weight (e/n), edgetype
  (e/c), color (e/c)

******** DAC_TSA Network

IGRAPH UNW- 76 1028 -- 
+ attr: name (v/c), fullname (v/c), GO (v/c), weight (e/n), edgetype
  (e/c), color (e/c)

******** Edge Types per Network

"DAC" "TSA" "DAC+TSA"
"Co-expression" 843 2154 861
"Pathways" 177 197 82
"Predicted interactions" 25 39 21
"Genetic interactions" 1 1 0
"Interactions" 100 113 33
"Co-localization" 106 51 31

******** Centrality DAC

"gene" "degree" "gene" "BC" "gene" "P.Rank"
"PDGFRB" "60" "XDH" "0.2" "TNFSF18" "22869728041.612"
"AKT1" "57" "MAPK3" "0.14" "CDK7" "176442940.5041"
"PIK3R1" "53" "ISLR" "0.13" "MAP2K2" "174135244.0067"
"TP53" "45" "WNT1" "0.12" "STAT5A" "140254117.966"
"EGFR" "44" "PIK3R1" "0.09" "PTGES" "108018897.8639"
"STAT5A" "42" "EGF" "0.08" "TOP3B" "84289842.073"
"PIK3CA" "40" "VIPR1" "0.07" "MLLT4" "82629699.5365"
"MAPK3" "39" "PSG1" "0.06" "LHX1" "66821356.2153"
"PDGFRA" "39" "PIK3CA" "0.06" "LY6E" "66603818.1441"
"MAPK1" "37" "ITGA3" "0.06" "SH2B2" "42921653.8909"
"MYC" "34" "TP53" "0.06" "PIK3R1" "38045252.0614"
"STAT5B" "33" "AKT1" "0.05" "MYB" "36136386.0548"
"PDGFB" "33" "HIST1H4I" "0.05" "MMP2" "34909986.6821"
"MMP2" "33" "ATP6V1B1" "0.05" "BRDT" "33975051.3019"
"EGF" "32" "PDGFRB" "0.04" "PTEN" "28375197.6645"
"ITGA3" "32" "CDH17" "0.04" "TP53" "25490401.9479"
"ERBB2" "31" "STAT5A" "0.04" "ACVRL1" "19834658.6914"
"SH2B2" "30" "BAI1" "0.04" "MDM2" "18567321.0245"
"CDKN1A" "30" "CD27" "0.03" "CPN2" "17566530.5462"
"XDH" "29" "MYBL1" "0.03" "IL6" "16184719.4786"
"SFN" "29" "PRMT1" "0.03" "CD70" "14456114.5051"
"ISLR" "29" "CP" "0.03" "PSG1" "12284950.1241"
"KIT" "27" "ST8SIA2" "0.03" "GSK3B" "11261101.635"
"CD27" "26" "PDGFRA" "0.03" "MLLT3" "11201175.2075"
"RELA" "26" "MAPK1" "0.02" "CD3G" "9351372.3923"
"FOXO1" "26" "CTSO" "0.02" "PDGFB" "8972429.5469"
"FES" "26" "EIF4G2" "0.02" "MYBL1" "8078278.905"
"WNT1" "26" "EGFR" "0.02" "STAG1" "7606076.3508"
"SLC1A5" "26" "CD3G" "0.02" "C14orf118" "7347523.3073"
"GSK3B" "25" "TFE3" "0.02" "PRMT1" "7077807.3937"
"ACVRL1" "25" "GGH" "0.02" "CASP9" "6579879.3629"
"PTEN" "24" "CCL8" "0.02" "TNFRSF1B" "6576784.6653"
"MDM2" "24" "INS" "0.02" "ANXA7" "5927399.9157"
"MYB" "24" "NR2C2" "0.02" "EXT2" "4678125.2289"
"ST5" "24" "LHX1" "0.02" "HOXC6" "4387752.1781"
"MFGE8" "23" "ANXA7" "0.02" "EGFR" "4363086.6162"
"EXT2" "23" "MVP" "0.02" "TFPI2" "4071946.565"
"ENG" "23" "TSG101" "0.02" "TSG101" "3472621.1707"
"PSG1" "22" "SH2B2" "0.02" "CDK16" "3185536.9988"
"ANXA7" "22" "RELA" "0.02" "BAI1" "2606318.8946"
"ATP6V1B1" "22" "MCC" "0.02" "HSD17B3" "2200228.6856"
"CTNND1" "21" "TNFSF18" "0.02" "FASN" "1999876.4373"
"MCC" "21" "ENG" "0.01" "GSTA4" "1788778.7571"
"CD70" "21" "HOXC6" "0.01" "FOXO1" "1747090.8235"
"PGF" "20" "OPRD1" "0.01" "ELL2" "1689683.4347"
"IL6" "20" "STAG1" "0.01" "PBX3" "1649716.7997"
"IGF1" "20" "LMOD1" "0.01" "PDGFRA" "1502034.9302"
"IL6ST" "19" "MFGE8" "0.01" "ITGA3" "1420103.1729"
"TSG101" "19" "ST5" "0.01" "FGF20" "1353280.3624"
"LMOD1" "19" "TNFRSF1B" "0.01" "OPRD1" "1292779.4944"
"MVP" "19" "ACVRL1" "0.01" "IGF1" "1225530.8596"
"TNFRSF1B" "19" "RAB6A" "0.01" "ISLR" "1148538.4495"
"CXCL13" "19" "TOP3B" "0.01" "TGFA" "1088799.5834"
"CTSO" "19" "MYC" "0.01" "HTATIP2" "731031.8331"
"PRMT1" "19" "FGF20" "0.01" "CXCL13" "727319.2107"
"CASP9" "18" "PDCD6" "0.01" "CDH6" "687807.6431"
"CEACAM5" "18" "CNTRL" "0.01" "UBL3" "618634.8332"
"CDK7" "17" "PBX3" "0.01" "MFI2" "603448.1519"
"MAP2K2" "17" "SLC1A5" "0.01" "LMOD1" "512991.4027"
"LYZ" "16" "ASNA1" "0.01" "CFTR" "494842.9228"
"CDH17" "16" "SSX3" "0.01" "ALDH9A1" "301418.5314"
"VIPR1" "16" "MYB" "0.01" "GGH" "256633.2063"
"PSG3" "16" "PTGES" "0.01" "CD47" "58457.3382"
"TGFA" "16" "MMP2" "0.01" "GTPBP1" "11930.7653"
"CD3G" "16" "PGF" "0.01" "ACAD9" "-0.1618"
"TIMP4" "16" "STAT5B" "0.01" "RBL2" "-61760.1631"
"TFPI2" "16" "CXCL13" "0.01" "PARM1" "-179781.8979"
"LY6E" "16" "FES" "0.01" "SSX3" "-194752.9334"
"TFE3" "15" "MDM2" "0" "ERBB2" "-242956.8177"
"INS" "15" "EI24" "0" "MCPH1" "-256242.8436"
"BAI1" "15" "PSG3" "0" "USP32" "-270673.8277"
"RAB6A" "15" "FOXO1" "0" "SAFB" "-278237.382"
"MYBL1" "15" "LYZ" "0" "ST5" "-323376.2941"
"GGH" "15" "GSK3B" "0" "NCOA6" "-374561.2661"
"MAGEA12" "15" "CEACAM5" "0" "MYC" "-402999.8178"
"TOPORS" "14" "CDK7" "0" "NR2C2" "-421058.1902"
"HOXC6" "14" "CD70" "0" "ABCC4" "-424787.2056"
"HTATIP2" "14" "PARM1" "0" "CCL8" "-496852.5074"
"HIST1H4I" "14" "CDKN1A" "0" "EI24" "-592531.962"
"MLLT4" "14" "MFI2" "0" "CNTRL" "-645773.1012"
"CCL8" "13" "MAGEA12" "0" "DAG1" "-669584.3565"
"ASNA1" "13" "HSD17B3" "0" "ZNF670" "-736701.6718"
"PTGES" "13" "FASN" "0" "BNIP3L" "-860273.1432"
"MLLT3" "13" "BRDT" "0" "INS" "-1186375.2218"
"EIF4G2" "13" "NCOA6" "0" "SCGB2A1" "-1243174.3122"
"PARM1" "13" "RAB27B" "0" "MFGE8" "-1482174.7544"
"SLC19A1" "13" "ABCC4" "0" "MCC" "-1589173.0442"
"KLK10" "13" "ALDH9A1" "0" "CTSO" "-1655982.1684"
"TP73" "12" "SLC19A1" "0" "TCF12" "-1666463.4058"
"LHX1" "12" "MLLT3" "0" "EIF4G2" "-2105759.2967"
"EI24" "12" "IGF1" "0" "RELA" "-2211577.3343"
"ELL2" "12" "EXT2" "0" "CEACAM5" "-2264405.0788"
"STAG1" "12" "CTNND1" "0" "EGF" "-2403518.1758"
"CD47" "12" "TCF12" "0" "RAB27B" "-2515098.7606"
"BRDT" "11" "CD8B" "0" "SLC19A1" "-2656699.2285"
"CP" "11" "GUK1" "0" "BCAN" "-3289793.5032"
"FASN" "11" "CPN2" "0" "LYZ" "-3468842.0883"
"GUK1" "11" "CDH6" "0" "CP" "-3489403.6353"
"CPN2" "11" "CASP9" "0" "WNT1" "-3798853.4712"
"NR2C2" "11" "PDGFB" "0" "NEFM" "-4406688.1123"
"DAG1" "11" "PTEN" "0" "ASNA1" "-5370919.9541"
"FGF20" "11" "TOPORS" "0" "PGF" "-5386010.9767"
"IFNB1" "11" "GSTA4" "0" "CDKN1A" "-5556435.4635"
"HSD17B3" "11" "TGFA" "0" "TOPORS" "-5762225.0269"
"TOP3B" "11" "KIT" "0" "CTNND1" "-5837508.8356"
"GSTA4" "11" "AFF2" "0" "RAB6A" "-6833364.0271"
"TCF12" "11" "KLK10" "0" "SLC29A2" "-7266420.8107"
"PBX3" "11" "IL6" "0" "VIPR1" "-7345921.2263"
"CD8B" "10" "TNFRSF18" "0" "RAD50" "-7742318.4999"
"TNFRSF18" "10" "CD47" "0" "FES" "-8193877.9392"
"PDCD6" "10" "CFTR" "0" "KLK10" "-8237033.3576"
"MFI2" "10" "TIMP4" "0" "CD27" "-8828984.2242"
"NCOA6" "9" "DAG1" "0" "PDCD6" "-9382247.6967"
"CNTRL" "9" "IL6ST" "0" "GUK1" "-9438390.2287"
"SCGB2A1" "9" "SFN" "0" "MVP" "-10989163.5606"
"TNFSF18" "9" "DBC1" "0" "SLC1A5" "-11677155.9256"
"CDH6" "9" "MAP2K2" "0" "ATP6V1B1" "-11716549.5568"
"ALDH9A1" "8" "ERBB2" "0" "SFN" "-12645586.2364"
"ST8SIA2" "8" "TP73" "0" "IL6ST" "-13535398.9908"
"AFF2" "8" "SCGB2A1" "0" "CDH17" "-13688420.4534"
"CDK16" "8" "RBL2" "0" "XDH" "-18136197.706"
"CFTR" "8" "TFPI2" "0" "CD8B" "-18645433.606"
"UBL3" "7" "BCAN" "0" "KIT" "-19498626.7436"
"BNIP3L" "7" "ELL2" "0" "TFE3" "-19944836.3711"
"NEFM" "7" "IFNB1" "0" "ENG" "-25511999.2964"
"DBC1" "6" "LY6E" "0" "HIST1H4I" "-26365206.6602"
"OPRD1" "6" "HTATIP2" "0" "AKT1" "-26594037.2683"
"RBL2" "6" "UBL3" "0" "TIMP4" "-26904714.8216"
"GTPBP1" "6" "MLLT4" "0" "MAPK3" "-29743979.8511"
"RAD50" "5" "CDK16" "0" "DBC1" "-32729209.2269"
"MCPH1" "5" "RAD50" "0" "PIK3CA" "-34067251.6502"
"SAFB" "5" "GTPBP1" "0" "ST8SIA2" "-36301617.6472"
"RAB27B" "5" "BNIP3L" "0" "MAGEA12" "-41785510.8216"
"ABCC4" "5" "SLC29A2" "0" "PSG3" "-41806799.9571"
"SSX3" "5" "NEFM" "0" "PDGFRB" "-55393031.3676"
"BCAN" "4" "MCPH1" "0" "STAT5B" "-55439997.8162"
"SLC29A2" "4" "USP32" "0" "IFNB1" "-67655973.9617"
"ZNF670" "4" "SAFB" "0" "TP73" "-75859107.5984"
"USP32" "2" "C14orf118" "0" "AFF2" "-82788774.7969"
"C14orf118" "1" "ZNF670" "0" "MAPK1" "-278845356.1024"
"ACAD9" "0" "ACAD9" "0" "TNFRSF18" "-23011209871.4627"

******** Centrality TSA

"gene" "degree" "gene" "BC" "gene" "P.Rank"
"NFKB1" "82" "MAPK3" "0.2" "MAP2K1" "0.0229"
"PIK3R1" "77" "PIK3CA" "0.14" "NFKB1" "0.0207"
"MAPK1" "74" "TP53" "0.14" "RAF1" "0.0204"
"AKT1" "73" "PLCB3" "0.09" "BRAF" "0.0194"
"MAPK3" "73" "NFKB1" "0.07" "PIK3R1" "0.019"
"MAP2K1" "72" "PIK3R1" "0.07" "MAPK1" "0.018"
"PIK3CA" "67" "AKT1" "0.06" "RELA" "0.0175"
"TP53" "67" "MAPK1" "0.05" "NFKBIA" "0.0167"
"NFKBIA" "64" "PIK3R2" "0.05" "FADD" "0.0164"
"RAF1" "64" "EGFR" "0.05" "PIK3CA" "0.0163"
"LCK" "64" "RELA" "0.05" "CASP8" "0.0161"
"MCC" "62" "NCKAP1L" "0.05" "LCK" "0.016"
"BRAF" "62" "HTT" "0.04" "MAP2K2" "0.0152"
"EGFR" "61" "FAP" "0.04" "CFLAR" "0.015"
"CHUK" "60" "ACTC1" "0.04" "CHUK" "0.0143"
"PIK3R2" "60" "BLM" "0.04" "IKBKB" "0.0143"
"FAT1" "59" "MLLT3" "0.03" "CD38" "0.0133"
"RELA" "58" "PIK3CB" "0.03" "LCP1" "0.0129"
"TRAF2" "56" "TNFSF15" "0.03" "CXCR4" "0.0127"
"IKBKB" "56" "NAPSA" "0.03" "PIK3CG" "0.0125"
"NCKAP1L" "55" "LCK" "0.02" "EVI2B" "0.0124"
"CASP8" "54" "CHUK" "0.02" "MAPK3" "0.0124"
"PIK3CG" "53" "VEGFA" "0.02" "PIK3R2" "0.0118"
"TGFA" "53" "ST5" "0.02" "SCGB2A2" "0.0118"
"FADD" "53" "CASP8" "0.02" "TP53" "0.0115"
"EVI2B" "52" "RFXAP" "0.02" "GPR183" "0.0112"
"FAP" "52" "CXCR4" "0.02" "TRAF2" "0.0101"
"CFLAR" "52" "PIK3CG" "0.02" "AKT1" "0.01"
"LHCGR" "52" "CDKN2B" "0.02" "MALT1" "0.01"
"VEGFA" "52" "ADAMTS6" "0.02" "SCGB2A1" "0.0095"
"BLM" "52" "CBLB" "0.02" "MCC" "0.0095"
"IGF1R" "51" "IGF1R" "0.02" "PIK3CB" "0.0094"
"IMPG1" "51" "MCC" "0.02" "LHCGR" "0.0093"
"GML" "51" "LHCGR" "0.02" "LCN2" "0.0093"
"PLCB3" "51" "MAP2K1" "0.02" "FAP" "0.009"
"PDGFRL" "50" "XPA" "0.02" "NCKAP1L" "0.0089"
"ACTC1" "50" "IKBKB" "0.02" "EGFR" "0.0087"
"PIK3CB" "49" "MAGEB1" "0.02" "CASP10" "0.0087"
"ADRB2" "49" "TGFA" "0.01" "IMPG1" "0.0086"
"ROS1" "48" "INHA" "0.01" "GML" "0.0084"
"LCP1" "47" "SPINK1" "0.01" "FAT1" "0.0083"
"CRYBA1" "47" "F9" "0.01" "PDGFRL" "0.0083"
"ST5" "46" "RAF1" "0.01" "GNA13" "0.008"
"RFXAP" "46" "ROS1" "0.01" "UBA7" "0.0078"
"FGF20" "45" "ETHE1" "0.01" "IGF1R" "0.0077"
"ARCN1" "44" "EVI2B" "0.01" "TGFA" "0.0076"
"INHA" "44" "SSTR2" "0.01" "MAGEB1" "0.0076"
"CXCR4" "43" "FGF20" "0.01" "F9" "0.0074"
"GNA13" "43" "GML" "0.01" "S100A2" "0.0074"
"F9" "43" "TRAF2" "0.01" "LECT2" "0.0074"
"LECT2" "43" "HGF" "0.01" "ARCN1" "0.0074"
"CD38" "43" "FAT1" "0.01" "MUC13" "0.0072"
"SPINK1" "42" "UBA7" "0.01" "MSH4" "0.0071"
"CRABP1" "42" "STAG1" "0.01" "SPINK1" "0.0071"
"MUC13" "42" "MARS" "0.01" "BECN1" "0.007"
"ETHE1" "42" "SLC26A2" "0.01" "CRYBA1" "0.007"
"S100A2" "41" "LCN2" "0.01" "ADRB2" "0.0068"
"BAI1" "41" "SCGB2A1" "0.01" "RIPK3" "0.0068"
"SCGB2A2" "41" "RAB23" "0.01" "SLC26A2" "0.0067"
"HGF" "41" "SSX1" "0.01" "FGF20" "0.0067"
"LCN2" "40" "NEO1" "0.01" "INHA" "0.0067"
"CTSL2" "40" "ARCN1" "0.01" "MAGEB3" "0.0066"
"SLC26A2" "39" "BAI1" "0.01" "USP4" "0.0065"
"GPR183" "38" "PSG3" "0.01" "PSG1" "0.0065"
"ADAM17" "38" "MAGEB3" "0.01" "CYP1B1" "0.0065"
"CBLB" "38" "MUC13" "0.01" "CDH11" "0.0064"
"MALT1" "38" "BCL9" "0" "BAI1" "0.0064"
"SCGB2A1" "37" "XYLB" "0" "ST5" "0.0063"
"UBA7" "37" "LECT2" "0" "BLM" "0.0063"
"CDKN2B" "37" "CRYBA1" "0" "ROS1" "0.0062"
"FOLR1" "37" "SCGB2A2" "0" "CDKN2B" "0.0062"
"PSG1" "36" "BRAF" "0" "PSG3" "0.006"
"TIE1" "36" "RAG1" "0" "CTSL2" "0.006"
"NEO1" "36" "GPR183" "0" "LIFR" "0.006"
"ADAMTS6" "36" "TRPM1" "0" "HGF" "0.0059"
"CASP10" "35" "CDH11" "0" "ETHE1" "0.0058"
"MAP2K2" "35" "BMP7" "0" "RAB13" "0.0058"
"BCL9" "35" "TAX1BP1" "0" "ADAM17" "0.0058"
"LIFR" "35" "CRABP1" "0" "FOLR1" "0.0057"
"MAGEB3" "35" "PBOV1" "0" "PLCB3" "0.0057"
"DYRK1A" "35" "LCP1" "0" "ADAMTS6" "0.0056"
"TNFSF15" "35" "IMPG1" "0" "RFXAP" "0.0055"
"MAGEB1" "34" "ALK" "0" "BAD" "0.0055"
"RAB13" "34" "MSH4" "0" "CBLB" "0.0055"
"RIPK3" "33" "CD38" "0" "AGFG1" "0.0055"
"ALK" "33" "BECN1" "0" "CRABP1" "0.0054"
"HTT" "33" "PDGFRL" "0" "VEGFA" "0.0054"
"BECN1" "33" "CTSL2" "0" "ACTC1" "0.0054"
"MLLT3" "33" "AGFG1" "0" "ALK" "0.0054"
"MSH4" "32" "RAB13" "0" "SSX1" "0.0053"
"FGF12" "32" "PDCD6" "0" "WWOX" "0.0053"
"PBOV1" "32" "FGF12" "0" "NEO1" "0.0053"
"CYP1B1" "32" "TIE1" "0" "IGFBP1" "0.0053"
"RAB23" "31" "DYRK1A" "0" "PBOV1" "0.0053"
"TRPM1" "31" "S100A2" "0" "RAB23" "0.0051"
"BAD" "30" "ADAM17" "0" "XPA" "0.0051"
"CDH11" "30" "WWOX" "0" "BCL9" "0.0051"
"PSG3" "30" "ABCC4" "0" "MARK3" "0.005"
"IGFBP1" "30" "IGFBP1" "0" "RAG1" "0.0048"
"AGFG1" "30" "NFKBIA" "0" "TIE1" "0.0048"
"USP4" "30" "GNA13" "0" "TRPM1" "0.0047"
"BMP7" "29" "USP4" "0" "FGF12" "0.0047"
"RAG1" "28" "PSG1" "0" "DYRK1A" "0.0046"
"MARS" "28" "RIPK3" "0" "MLLT3" "0.0045"
"MGAT5" "27" "RAB1A" "0" "STAG1" "0.0045"
"ABCC4" "27" "CFLAR" "0" "SSTR2" "0.0045"
"SSTR2" "26" "CASP10" "0" "TNFSF15" "0.0045"
"NAPSA" "26" "BAD" "0" "RAB1A" "0.0045"
"STAG1" "25" "MAP2K2" "0" "BMP7" "0.0044"
"TAX1BP1" "24" "FADD" "0" "TAX1BP1" "0.0041"
"RAB1A" "24" "ADRB2" "0" "MARS" "0.0041"
"MARK3" "24" "MALT1" "0" "HTT" "0.004"
"WWOX" "23" "LIFR" "0" "ERCC6" "0.004"
"RAD17" "23" "CYP1B1" "0" "MTAP" "0.004"
"SSX1" "22" "FOLR1" "0" "MGAT5" "0.0038"
"MTAP" "22" "CALCR" "0" "CALCR" "0.0037"
"CALCR" "21" "RAD17" "0" "RAD17" "0.0035"
"PDCD6" "19" "MARK3" "0" "ABCC4" "0.0034"
"XYLB" "18" "MGAT5" "0" "XYLB" "0.0033"
"CBFA2T2" "18" "MTAP" "0" "NAPSA" "0.0033"
"XPA" "17" "WNK2" "0" "CBFA2T2" "0.0032"
"WNK2" "9" "CBFA2T2" "0" "PDCD6" "0.0029"
"TRB@" "6" "TRB@" "0" "WNK2" "0.0024"
"ERCC6" "6" "ERCC6" "0" "TRB@" "0.0017"
"CTAG1B" "0" "CTAG1B" "0" "CTAG1B" "0.0012"

******** Centrality DAC_TSA

"gene" "degree" "gene" "BC" "gene" "P.Rank"
"NFKB1" "65" "NFKB1" "0.17" "FAS" "0.044"
"FAS" "54" "BAI1" "0.1" "IL12B" "0.0427"
"TNF" "53" "CHUK" "0.08" "FADD" "0.0382"
"IL12B" "52" "AC130454.2" "0.08" "IL12A" "0.0375"
"IFNG" "46" "P2RX1" "0.07" "NFKB1" "0.0335"
"FASLG" "42" "ACTC1" "0.07" "CASP8" "0.0298"
"IL12A" "42" "XPC" "0.06" "IFNG" "0.0262"
"IL6" "40" "FOXM1" "0.06" "RELA" "0.0252"
"GML" "40" "ST5" "0.06" "IKBKB" "0.0248"
"CASP8" "39" "AKT1" "0.06" "FASLG" "0.0238"
"AC130454.2" "39" "RELA" "0.05" "IL6" "0.0237"
"RELA" "38" "IL12A" "0.05" "CHUK" "0.0232"
"STEAP1" "38" "TNFSF4" "0.05" "IL8" "0.0225"
"TNFRSF10B" "37" "COL1A2" "0.05" "TNF" "0.0217"
"FADD" "37" "STMN2" "0.04" "TNFRSF10B" "0.0199"
"AKT1" "37" "IL8" "0.04" "CASP10" "0.0195"
"IL10" "36" "GML" "0.04" "PLOD2" "0.0165"
"TNFSF4" "36" "SCGB2A1" "0.04" "STEAP1" "0.016"
"CHUK" "36" "FCGR1A" "0.04" "CD38" "0.0159"
"IL8" "34" "IL10" "0.03" "GML" "0.0146"
"BIN2" "33" "IL12B" "0.03" "IFNA1" "0.0143"
"P2RX1" "33" "BIN2" "0.03" "IFNB1" "0.0133"
"IFNB1" "32" "IFNG" "0.03" "TNFSF4" "0.0133"
"FCGR1A" "32" "REG3A" "0.03" "VEGFA" "0.013"
"IFNA1" "31" "FAS" "0.03" "IL10" "0.013"
"ST5" "31" "STAG1" "0.03" "AC130454.2" "0.0129"
"FHL2" "30" "TNF" "0.02" "IL2" "0.0126"
"BAI1" "30" "IL5" "0.02" "P2RX1" "0.0124"
"CASP10" "29" "IFNA1" "0.02" "BIN2" "0.0119"
"IKBKB" "29" "FHL2" "0.02" "FHL2" "0.0116"
"COL1A2" "28" "CASP10" "0.02" "COL1A2" "0.0108"
"ACTC1" "28" "STEAP1" "0.02" "S100A4" "0.0108"
"XPC" "27" "GTPBP1" "0.02" "FCGR1A" "0.0107"
"REG3A" "27" "CDKN2B" "0.02" "MS4A12" "0.0104"
"VEGFA" "26" "MS4A12" "0.02" "POU2AF1" "0.0102"
"S100A4" "26" "PSG1" "0.02" "PSG1" "0.01"
"CD38" "25" "S100A4" "0.01" "ST5" "0.01"
"PSG1" "25" "IL4" "0.01" "AKT1" "0.0097"
"PLOD2" "25" "CASP8" "0.01" "S100A3" "0.0096"
"IL2" "25" "AXL" "0.01" "SLC26A2" "0.0095"
"SCGB2A1" "25" "IL2" "0.01" "REG3A" "0.0094"
"S100A3" "25" "IKBKB" "0.01" "XPC" "0.0094"
"ADAM17" "25" "USP32" "0.01" "NDN" "0.009"
"MS4A12" "24" "TNFRSF10B" "0.01" "IL5" "0.0088"
"SLC26A2" "24" "SLC26A2" "0.01" "ADAM17" "0.0088"
"STMN2" "24" "FGF12" "0.01" "AXL" "0.0087"
"IL5" "23" "CBLB" "0.01" "SCGB2A1" "0.0086"
"IL4" "23" "VEGFA" "0.01" "PSG3" "0.0083"
"NDN" "22" "FADD" "0.01" "DPAGT1" "0.0079"
"CDKN2B" "22" "MAPK9" "0.01" "ACTC1" "0.0079"
"SLC22A18" "20" "CDH6" "0.01" "CDKN2B" "0.0076"
"STX6" "20" "PLOD2" "0.01" "SSTR2" "0.0075"
"SSTR2" "20" "NDN" "0" "MAPK9" "0.0075"
"FOXM1" "19" "FOLH1" "0" "MBOAT7" "0.0074"
"PBOV1" "19" "FASLG" "0" "BAI1" "0.0073"
"MBOAT7" "18" "MBOAT7" "0" "FOLR1" "0.0072"
"POU2AF1" "17" "SH3BP2" "0" "SLC22A18" "0.0072"
"DPAGT1" "17" "POU2AF1" "0" "SH3BP2" "0.0071"
"FOLH1" "17" "PSG3" "0" "STMN2" "0.0071"
"AXL" "17" "IFNB1" "0" "FOLH1" "0.0069"
"FOLR1" "17" "CBLC" "0" "IL4" "0.0067"
"CDH6" "17" "S100A3" "0" "PBOV1" "0.0066"
"CBLC" "16" "ZNF45" "0" "STX6" "0.0064"
"SH3BP2" "16" "CD38" "0" "ETV1" "0.0064"
"MAPK9" "15" "IL6" "0" "STAG1" "0.0063"
"ETV1" "15" "SLC22A18" "0" "CDH6" "0.0062"
"USP32" "15" "DPAGT1" "0" "CBLC" "0.0062"
"HFE" "15" "STX6" "0" "USP32" "0.0061"
"CBLB" "14" "FOLR1" "0" "CBLB" "0.0056"
"PSG3" "14" "ADAM17" "0" "ZNF45" "0.0054"
"STAG1" "13" "SSTR2" "0" "FOXM1" "0.0051"
"FGF12" "13" "PBOV1" "0" "GTPBP1" "0.0051"
"GTPBP1" "12" "LIG3" "0" "HFE" "0.005"
"CBFA2T2" "12" "ETV1" "0" "LIG3" "0.0048"
"ZNF45" "10" "HFE" "0" "FGF12" "0.0047"
"LIG3" "8" "CBFA2T2" "0" "CBFA2T2" "0.0045"
