# Supplementary material for: Ensemble inference by integrative cancer networks
Source: Front Genet. 2014 Mar 31;5:59. doi: 10.3389/fgene.2014.00059 (PMC3978335; doi:10.3389/fgene.2014.00059)
Supplement: Supplementary file 1 [file DataSheet1.ZIP › Data Sheet/3_Module_markers.txt]

******** DAC modules --genes and pathways

"1" "AKT1,CASP9,ERBB2,FOXO1,GSK3B,IGF1,INS,KIT,MDM2,PDGFB,PDGFRA,PDGFRB,PIK3CA,PIK3R1,PTEN" "inositol lipid-mediated signaling,phosphatidylinositol-mediated signaling"
"2" "AKT1,CASP9,EGF,EGFR,ERBB2,FOXO1,GSK3B,MAP2K2,MAPK1,MAPK3,MDM2,PIK3CA,PIK3R1,PTEN,TGFA" "epidermal growth factor receptor signaling pathway,ERBB signaling pathway"
"3" "CD27,EGF,EGFR,ERBB2,IGF1,IL6,INS,KIT,MAP2K2,MAPK1,MAPK3,PDGFB,PDGFRA,PDGFRB,ST5,TGFA,XDH" "positive regulation of MAPK cascade"
"4" "EGF,EGFR,FES,IGF1,IL6,IL6ST,INS,KIT,MAPK3,PDGFB,PDGFRA,PDGFRB,TGFA,TP53" "peptidyl-tyrosine modification,peptidyl-tyrosine phosphorylation"
"5" "AKT1,CASP9,CXCL13,FGF20,FOXO1,GSK3B,MAP2K2,MAPK1,MAPK3,MDM2,PIK3CA,PIK3R1,PTEN" "cellular response to fibroblast growth factor stimulus,response to fibroblast growth factor stimulus"
"6" "AKT1,EGFR,ENG,ERBB2,FES,INS,KIT,MAP2K2,MAPK3,PDGFB,PDGFRA,PDGFRB,RAD50" "protein autophosphorylation"
"7" "AKT1,CD3G,CD47,CD8B,IFNB1,IGF1,IL6,IL6ST,INS,KIT,MYB,PIK3CA,PIK3R1,TNFSF18,WNT1" "T cell activation"
"8" "AKT1,CD27,CD3G,CD47,FES,IFNB1,IGF1,IL6,IL6ST,MYB,PDGFB,PDGFRA,PIK3CA,PIK3R1,TNFSF18" "regulation of cell activation"
"9" "AKT1,CASP9,FGF20,FOXO1,GSK3B,MAP2K2,MAPK1,MAPK3,MDM2,PIK3CA,PIK3R1,PTEN" "fibroblast growth factor receptor signaling pathway"
"10" "AKT1,EGF,EGFR,IGF1,INS,MDM2,PDGFB,PDGFRB,PTEN,TGFA" "positive regulation of cell cycle"
"11" "AKT1,CD27,CD3G,CD47,CD8B,IFNB1,IGF1,IL6,IL6ST,INS,KIT,MYB,PIK3CA,PIK3R1,TNFSF18,WNT1" "lymphocyte activation"
"12" "ERBB2,IGF1,INS,KIT,PDGFB,PDGFRA,PDGFRB,PIK3R1,PTEN" "phosphatidylinositol 3-kinase cascade"
"13" "EGF,IGF1,IL6,IL6ST,KIT,MAPK1,MAPK3,SH2B2,STAT5A,STAT5B" "JAK-STAT cascade"
"14" "AKT1,CDKN1A,EGF,EGFR,IGF1,INS,MDM2,PDGFB,PDGFRB,PTEN,TGFA,TP53" "positive regulation of cell cycle process"
"15" "AKT1,CDK7,CDKN1A,EGF,EGFR,ERBB2,KIT,MAP2K2,MAPK1,MAPK3,PDGFB,PDGFRB,PTEN,TGFA,TP73" "regulation of protein serine/threonine kinase activity"
"16" "EGF,IGF1,INS,PDGFB,PDGFRB,PTEN,TGFA" "positive regulation of mitosis,positive regulation of nuclear division,regulation of mitosis,regulation of nuclear division"
"17" "AKT1,CD27,CD3G,CD47,FES,IFNB1,IGF1,IL6,IL6ST,MYB,PIK3CA,PIK3R1,TNFSF18" "regulation of leukocyte activation"
"18" "AKT1,ATP6V1B1,FGF20,FOXO1,INS,MAP2K2,MAPK1,MAPK3,PIK3CA,PIK3R1,SH2B2" "cellular response to insulin stimulus,insulin receptor signaling pathway,response to insulin stimulus"
"19" "AKT1,ATP6V1B1,FGF20,FOXO1,INS,MAP2K2,MAPK1,MAPK3,PIK3CA,PIK3R1,SH2B2,STAT5A,STAT5B" "cellular response to hormone stimulus,cellular response to organic nitrogen,cellular response to peptide,cellular response to peptide hormone stimulus,response to peptide,response to peptide hormone stimulus"
"20" "AKT1,EGF,EXT2,GSK3B,IGF1,INS,PDGFB" "carbohydrate biosynthetic process,polysaccharide biosynthetic process,polysaccharide metabolic process"
"21" "AKT1,EGF,GSK3B,IGF1,INS,PDGFB" "regulation of carbohydrate biosynthetic process,regulation of carbohydrate metabolic process,regulation of polysaccharide biosynthetic process,regulation of polysaccharide metabolic process"
"22" "CDKN1A,IGF1,MYC,PDGFB,PDGFRA,TP53,WNT1" "fibroblast proliferation,regulation of fibroblast proliferation"
"23" "IGF1,INS,KIT,PDGFB,PDGFRA,PDGFRB,PTEN" "regulation of phosphatidylinositol 3-kinase cascade"
"24" "AKT1,CD27,CD3G,CD47,IFNB1,IGF1,IL6,IL6ST,MYB,PIK3CA,PIK3R1,TNFSF18" "regulation of lymphocyte activation"
"25" "CDKN1A,IGF1,MYC,PDGFB,PDGFRA,WNT1" "positive regulation of fibroblast proliferation"
"26" "ACVRL1,EGFR,ENG,ERBB2,IGF1,MCC,MYC,PDGFB,TGFA,XDH" "epithelial cell proliferation,regulation of epithelial cell proliferation"
"27" "AKT1,CD3G,CD47,IFNB1,IGF1,IL6,IL6ST,MYB,PIK3CA,PIK3R1,TNFSF18" "regulation of T cell activation"
"28" "EGF,EGFR,IGF1,IL6,IL6ST,INS,KIT,PDGFB,TGFA,TP53" "regulation of peptidyl-tyrosine phosphorylation"
"29" "AKT1,CDKN1A,EGF,EGFR,IGF1,INS,MDM2,MYC,PDGFB,PDGFRB,PTEN,TGFA,TP53,WNT1" "regulation of cell cycle process"
"30" "EGF,FES,IGF1,INS,MAPK3,MYB,PDGFB,PDGFRB,PTEN,TGFA,TP53" "positive regulation of organelle organization"
"31" "ACVRL1,AKT1,CXCL13,DAG1,EGFR,ENG,IGF1,IL6,INS,MCC,PDGFB,PDGFRA,PDGFRB,PTEN" "regulation of cell migration"
"32" "KIT,PDGFB,PDGFRA,PDGFRB,PIK3R1,RBL2" "regulation of lipid kinase activity"
"33" "EGF,IGF1,IL6,IL6ST,INS,KIT,PDGFB,TGFA,TP53" "positive regulation of peptidyl-tyrosine phosphorylation"
"34" "AKT1,EGF,EGFR,ERBB2,KIT,MAP2K2,MAPK1,MAPK3,PDGFB,PDGFRB,TGFA" "positive regulation of protein serine/threonine kinase activity"
"35" "AKT1,CDKN1A,EGF,EGFR,IGF1,INS,MDM2,MYC,PDGFB,PDGFRB,PTEN,TGFA,TP53" "regulation of mitotic cell cycle"
"36" "EGF,EGFR,ERBB2,KIT,MAP2K2,MAPK1,MAPK3,PDGFB,PDGFRB,TGFA" "positive regulation of MAP kinase activity"
"37" "ACVRL1,CXCL13,ENG,ERBB2,IL6ST,PDGFB,PDGFRA,PDGFRB" "growth factor binding"
"38" "AKT1,CASP9,FOXO1,GSK3B,MAP2K2,MAPK1,MAPK3,MDM2,PIK3CA,PIK3R1,PTEN,RELA" "nerve growth factor receptor signaling pathway"
"39" "EGF,ERBB2,MAP2K2,MAPK1,MAPK3,PDGFB,PDGFRA,PDGFRB,ST5" "ERK1 and ERK2 cascade"
"40" "AKT1,CD27,DAG1,EGF,EGFR,GSK3B,IGF1,IL6,MDM2,OPRD1,TOPORS" "protein localization to nucleus"
"41" "ATP6V1B1,CEACAM5,CFTR,EGFR,ERBB2,PDGFB,SLC29A2,TGFA" "basolateral plasma membrane"
"42" "EGF,EGFR,ERBB2,KIT,MAP2K2,MAPK1,MAPK3,PDGFB,PDGFRB,TGFA,TP73" "regulation of MAP kinase activity"
"43" "CASP9,CD27,EGFR,FOXO1,MAP2K2,MAPK1,MAPK3,MDM2,MYC,TP73,WNT1,XDH" "regulation of cellular response to stress"
"44" "AKT1,CD27,DAG1,EGF,EGFR,GSK3B,HTATIP2,IGF1,IL6,OPRD1" "nuclear import,nuclear transport,nucleocytoplasmic transport"
"45" "AKT1,CD27,CD3G,CD47,IGF1,IL6,IL6ST,MYB,PIK3CA,PIK3R1" "positive regulation of cell activation,positive regulation of leukocyte activation,positive regulation of lymphocyte activation"
"46" "IGF1,INS,KIT,PDGFB,PDGFRA,PDGFRB" "positive regulation of phosphatidylinositol 3-kinase cascade"
"47" "ABCC4,AKT1,EGF,IGF1,IL6,MAPK1,MAPK3,PDGFB,PDGFRA,PIK3CA,PIK3R1" "platelet activation"
"48" "EGFR,ERBB2,FOXO1,MAPK1,MAPK3,MVP,PIK3R1,TP53" "phosphatase binding"
"49" "KIT,PDGFB,PDGFRA,PDGFRB,PIK3R1" "regulation of phosphatidylinositol 3-kinase activity"
"50" "ACVRL1,EGFR,ENG,ERBB2,KIT,PDGFRA,PDGFRB" "transmembrane receptor protein kinase activity"
"51" "AKT1,CD3G,CD47,IGF1,IL6,IL6ST,MYB,PIK3CA,PIK3R1" "positive regulation of T cell activation"
"52" "EGF,IL6,IL6ST,PDGFB,PDGFRA,PDGFRB,TGFA" "growth factor receptor binding"
"53" "ACVRL1,CD47,CXCL13,ENG,ERBB2,FES,GSK3B,PTEN,TFE3,WNT1" "regulation of cell adhesion"
"54" "EGFR,IGF1,INS,MYC,PDGFB,PDGFRA,PDGFRB" "positive regulation of DNA metabolic process"
"55" "ACVRL1,MYC,PDGFB,PDGFRB" "DNA biosynthetic process,regulation of DNA biosynthetic process"
"56" "CDKN1A,PDGFB,PDGFRB,TP53,XDH" "positive regulation of reactive oxygen species metabolic process,reactive oxygen species metabolic process,regulation of reactive oxygen species metabolic process"
"57" "AKT1,CASP9,EGFR,MYC,RELA,TP53,TP73" "response to light stimulus,response to UV"
"58" "MAP2K2,MAPK1,MAPK3,PARM1,RAB27B,TSG101,WNT1" "late endosome"
"59" "ACVRL1,CXCL13,EGF,ENG,ERBB2,FOXO1,HTATIP2,IL6,PDGFB,PDGFRA,PDGFRB,XDH" "blood vessel development"
"60" "AKT1,CD27,DAG1,EGF,EGFR,GSK3B,IGF1,IL6,OPRD1" "protein import,protein import into nucleus,protein targeting to nucleus"
"61" "CD8B,CFTR,MAP2K2,MAPK1,MAPK3,PARM1,TSG101,WNT1" "early endosome"
"62" "FOXO1,GSK3B,IFNB1,IGF1,IL6,KIT,MYC,PRMT1,PTEN,WNT1,XDH" "negative regulation of cell differentiation"
"63" "CD27,FOXO1,MAP2K2,MAPK1,MAPK3,MYC,TP73,XDH" "regulation of stress-activated MAPK cascade,regulation of stress-activated protein kinase signaling cascade,stress-activated MAPK cascade,stress-activated protein kinase signaling cascade"
"64" "ACVRL1,EGFR,IGF1,INS,MYC,PDGFB,PDGFRA,PDGFRB,RAD50" "regulation of DNA metabolic process"
"65" "MAPK1,MAPK3,PIK3R1,STAT5A,STAT5B" "cellular response to growth hormone stimulus,growth hormone receptor signaling pathway,response to growth hormone stimulus"
"66" "EGFR,ERBB2,FOXO1,MVP,PIK3R1,TP53" "protein phosphatase binding"
"67" "AKT1,CDK7,CDKN1A,EGFR,PDGFB,PTEN" "regulation of cyclin-dependent protein serine/threonine kinase activity"
"68" "BNIP3L,CD3G,CXCL13,EGFR,ERBB2,EXT2,NR2C2,PDGFB,TP53" "protein heterodimerization activity"
"69" "AKT1,CXCL13,EGFR,IGF1,IL6,INS,PDGFB,PDGFRA,PDGFRB" "positive regulation of cell migration,positive regulation of cell motility,positive regulation of cellular component movement,positive regulation of locomotion"
"70" "BNIP3L,CD27,CD8B,FES,IFNB1,IL6,INS,KIT,MYB,RELA,TNFSF18" "immune effector process"
"71" "AKT1,EGF,IGF1,INS,PDGFB" "positive regulation of carbohydrate metabolic process"
"72" "ACVRL1,AKT1,CDKN1A,EI24,ERBB2,IGF1,INS,PTEN,STAT5A,STAT5B,TP53" "regulation of growth"
"73" "IFNB1,IGF1,IL6,IL6ST,KIT,SH2B2" "regulation of JAK-STAT cascade"
"74" "AKT1,CASP9,CDKN1A,IGF1,PDCD6,SFN,TOPORS,TP53,TP73" "apoptotic signaling pathway,regulation of execution phase of apoptosis"
"75" "ACVRL1,LHX1,PDGFRA,PDGFRB,TOPORS" "camera-type eye development,eye development,retina development in camera-type eye"
"76" "CASP9,SFN,TOPORS,TP53,TP73" "intrinsic apoptotic signaling pathway in response to DNA damage"
"77" "ABCC4,CCL8,CDK16,EGF,FES,IGF1,KIT,PDGFB,RAB27B" "exocytosis"
"78" "AKT1,EXT2,GSK3B,IGF1,INS" "cellular carbohydrate biosynthetic process,cellular polysaccharide biosynthetic process,cellular polysaccharide metabolic process"
"79" "ENG,INS,PDGFB,RAD50" "regulation of protein autophosphorylation"
"80" "EGFR,IGF1,INS,PDGFB,PDGFRA" "positive regulation of DNA replication"
"81" "AKT1,GSK3B,IFNB1,IL6,MAP2K2,MAPK1,PDGFB" "peptidyl-serine modification,peptidyl-serine phosphorylation"
"82" "AKT1,FOXO1,GSK3B,IL6,INS" "endocrine pancreas development,endocrine system development,pancreas development"
"83" "IGF1,IL6,PDGFB,PDGFRB" "muscle cell proliferation,positive regulation of smooth muscle cell proliferation,regulation of smooth muscle cell proliferation,smooth muscle cell proliferation"
"84" "EGF,EGFR,INS,KIT,MAP2K2,MAPK1,MAPK3,PDGFB,TGFA" "activation of protein kinase activity"
"85" "CD27,EGF,EGFR,GSK3B,IGF1,IL6" "positive regulation of intracellular protein transport,positive regulation of intracellular transport,regulation of intracellular protein transport,regulation of nucleocytoplasmic transport,regulation of protein import into nucleus,regulation of protein localization to nucleus"
"86" "CD27,EGF,EGFR,GSK3B,IGF1,IL6,MAP2K2,MAPK1,MAPK3" "regulation of intracellular transport"
"87" "AKT1,GSK3B,IGF1,INS" "cellular glucan metabolic process,glucan biosynthetic process,glucan metabolic process,glycogen biosynthetic process,glycogen metabolic process,regulation of cellular carbohydrate metabolic process,regulation of generation of precursor metabolites and energy,regulation of glucan biosynthetic process,regulation of glucose metabolic process,regulation of glycogen biosynthetic process,regulation of glycogen metabolic process"
"88" "KIT,PDGFB,PDGFRA,PDGFRB" "positive regulation of lipid kinase activity,positive regulation of phosphatidylinositol 3-kinase activity"
"89" "AKT1,INS,KIT,PDGFB,PDGFRA,PDGFRB" "positive regulation of lipid metabolic process"
"90" "AKT1,IGF1,INS,PIK3R1" "glucose import,positive regulation of glucose import,positive regulation of glucose transport,regulation of glucose import,regulation of glucose transport"
"91" "AKT1,FOXO1,IL6,INS,WNT1" "fat cell differentiation,regulation of fat cell differentiation"
"92" "ACVRL1,CXCL13,DAG1,ENG,IFNB1,MCC,PTEN" "negative regulation of locomotion"
"93" "GSK3B,GTPBP1,IGF1,INS,MDM2,PTEN,TNFRSF1B" "positive regulation of catabolic process"
"94" "AKT1,IGF1,PIK3R1,WNT1" "insulin-like growth factor receptor signaling pathway"
"95" "AKT1,IL6,INS,KIT,PTEN,RELA,TNFSF18,WNT1" "positive regulation of sequence-specific DNA binding transcription factor activity"
"96" "ACVRL1,EGF,EGFR,IGF1,INS,NCOA6,PDGFB,PDGFRA,RAD50" "DNA replication"
"97" "ACVRL1,EGFR,IGF1,INS,PDGFB,PDGFRA" "regulation of DNA replication"
"98" "EGFR,ERBB2,IGF1,MYC,PDGFB,TGFA" "positive regulation of epithelial cell proliferation"
"99" "AKT1,INS,KIT,PDGFB,PDGFRA,PDGFRB,PIK3R1,RBL2" "regulation of lipid metabolic process"
"100" "ACVRL1,CXCL13,EGF,ENG,ERBB2,HTATIP2,IL6,PDGFRA,PDGFRB,XDH" "blood vessel morphogenesis"
"101" "MAPK1,MAPK3,STAT5A,STAT5B" "JAK-STAT cascade involved in growth hormone signaling pathway"
"102" "CD27,DAG1,FOXO1,MYC,PTEN,TP73,XDH" "negative regulation of intracellular protein kinase cascade"
"103" "EGFR,ERBB2,KIT,PDGFRA,PDGFRB" "transmembrane receptor protein tyrosine kinase activity"
"104" "ACVRL1,AKT1,CDK16,CDK7,EGFR,ENG,GSK3B,MAP2K2,MAPK1,MAPK3" "protein serine/threonine kinase activity"
"105" "ACVRL1,CD3G,ENG,IGF1,INS,MYC,PIK3R1,PTEN" "protein complex binding"
"106" "CXCL13,ENG,IL6,KIT,PDGFB,PDGFRA,PDGFRB" "cell chemotaxis"
"107" "CD27,EGF,EGFR,GSK3B,IGF1,IL6,INS" "positive regulation of protein transport,regulation of protein transport"
"108" "AKT1,CDKN1A,EGFR,MDM2,MYC,PTEN,TP53" "regulation of interphase of mitotic cell cycle"
"109" "INS,PDGFB,RAD50" "positive regulation of protein autophosphorylation"
"110" "CD3G,KIT,MAP2K2,MAPK1,MAPK3,PIK3CA,PIK3R1,PTEN,RELA" "immune response-regulating signaling pathway"
"111" "CASP9,CDKN1A,MYC,TP53,TP73" "cellular response to radiation"
"112" "GTPBP1,IGF1,INS,MDM2,PTEN,TNFRSF1B" "positive regulation of cellular catabolic process"
"113" "AKT1,CASP9,CDKN1A,EGFR,MYC,RELA,TP53,TP73" "response to radiation"
"114" "AKT1,CD27,EGF,EGFR,GSK3B,IGF1,IL6,INS,PIK3R1" "regulation of establishment of protein localization,regulation of protein localization"
"115" "CASP9,MYC,TP53,TP73" "cellular response to light stimulus,cellular response to UV"
"116" "ERBB2,MAPK3,PDGFB,PDGFRA,PDGFRB,ST5" "regulation of ERK1 and ERK2 cascade"
"117" "PDGFRA,PDGFRB,XDH" "cellular response to vascular endothelial growth factor stimulus,vascular endothelial growth factor signaling pathway"
"118" "EGF,PDGFB,PDGFRB" "calcium ion import,regulation of calcium ion import"
"119" "PDGFB,PDGFRA,PDGFRB" "glomerulus vasculature development,kidney vasculature development,metanephric glomerulus development,metanephric nephron development,platelet-derived growth factor binding,platelet-derived growth factor receptor binding,platelet-derived growth factor receptor signaling pathway,renal system vasculature development"
"120" "AKT1,CDKN1A,EGFR,MDM2,PTEN,TP53" "regulation of G1/S transition of mitotic cell cycle"
"121" "AKT1,EGFR,ENG,INS" "regulation of monooxygenase activity,regulation of nitric-oxide synthase activity,regulation of oxidoreductase activity"
"122" "CXCL13,ENG,IFNB1,IL6,IL6ST,PIK3R1,TNFSF18" "cytokine receptor binding"
"123" "EGFR,ERBB2,FES,KIT,PDGFRA,PDGFRB" "protein tyrosine kinase activity"
"124" "CASP9,CDKN1A,SFN,TOPORS,TP53,TP73" "intrinsic apoptotic signaling pathway"
"125" "CXCL13,IL6,INS,PDGFB,PDGFRA,PDGFRB" "regulation of behavior"
"126" "CD27,EGF,EGFR,GSK3B,IL6" "positive regulation of nucleocytoplasmic transport"
"127" "AKT1,CASP9,CD27,IFNB1,MYC,SFN,XDH" "regulation of cysteine-type endopeptidase activity,regulation of cysteine-type endopeptidase activity involved in apoptotic process,regulation of endopeptidase activity,regulation of peptidase activity"
"128" "MYC,PDGFB,PDGFRB" "cell proliferation involved in kidney development,regulation of metanephros development"
"129" "CTNND1,GSK3B,MCC,MLLT3,MYC,PTEN,WNT1" "canonical Wnt receptor signaling pathway,Wnt receptor signaling pathway"
"130" "AKT1,IGF1,INS" "positive regulation of cellular carbohydrate metabolic process,positive regulation of glucose metabolic process,positive regulation of glycogen biosynthetic process,positive regulation of glycogen metabolic process"
"131" "ACVRL1,CXCL13,DAG1,ENG,MCC,PTEN" "negative regulation of cell migration,negative regulation of cell motility,negative regulation of cellular component movement"
"132" "DAG1,EGFR,INS,PTEN,XDH" "protein kinase B signaling cascade,regulation of protein kinase B signaling cascade"
"133" "IGF1,INS,PIK3R1" "insulin-like growth factor receptor binding,insulin receptor binding"
"134" "BNIP3L,CD27,CD70,HTATIP2,IFNB1,MAPK1,PTEN" "induction of apoptosis,induction of programmed cell death"
"135" "AKT1,CDK7,CDKN1A,EGFR,MDM2,MYC,PTEN,RBL2,TP53" "interphase,interphase of mitotic cell cycle"
"136" "AKT1,CDKN1A,ENG,PDGFB,PTEN,SFN,TP73,XDH" "negative regulation of phosphate metabolic process,negative regulation of phosphorus metabolic process"
"137" "AKT1,EGFR,PDGFB" "positive regulation of cyclin-dependent protein kinase activity"
"138" "MYC,TP53,TP73" "response to gamma radiation"
"139" "IFNB1,IGF1,IL6,IL6ST,KIT,TNFSF18" "leukocyte proliferation"
"140" "ANXA7,CXCL13,IL6,INS,PDGFB,PDGFRA,PDGFRB,PTEN" "behavior"
"141" "MAPK3,PDGFB,PDGFRA,PDGFRB,ST5" "positive regulation of ERK1 and ERK2 cascade"
"142" "CXCL13,IL6,IL6ST,INS,PDGFB,PDGFRA,PDGFRB,PTEN,RELA" "regulation of response to external stimulus"
"143" "EGFR,MAP2K2,MAPK1,MAPK3" "activation of MAPKK activity"
"144" "AKT1,IGF1,SFN,TP53" "apoptotic mitochondrial changes,release of cytochrome c from mitochondria"
"145" "IGF1,IL6,IL6ST,KIT" "positive regulation of JAK-STAT cascade,positive regulation of tyrosine phosphorylation of STAT protein,regulation of tyrosine phosphorylation of STAT protein,tyrosine phosphorylation of STAT protein"
"146" "ACVRL1,CDH6,CTNND1,MLLT4,PTEN" "adherens junction organization"
"147" "EGFR,GSK3B,INS,MDM2,PTEN,TNFRSF1B" "regulation of protein catabolic process"
"148" "CD47,CXCL13,IL6,ITGA3,KIT,PDGFB,PIK3CA,PIK3R1" "leukocyte migration"
"149" "ACVRL1,ATP6V1B1,LHX1,PDGFRA,PDGFRB,TOPORS,WNT1" "sensory organ development"
"150" "CASP9,CDKN1A,MAPK3,MYC,TP53,TP73" "cellular response to abiotic stimulus"
"151" "ACVRL1,IGF1,WNT1" "anatomical structure maturation"
"152" "ATP6V1B1,KIT,LHX1,PDGFB,PDGFRA,WNT1" "embryonic organ development"
"153" "CD3G,MAP2K2,MAPK1,MAPK3,PIK3CA,PIK3R1,PTEN,RELA" "activation of immune response,immune response-activating signal transduction"
"154" "CD47,CXCL13,ERBB2,GSK3B,TFE3" "positive regulation of cell adhesion"
"155" "CASP9,CDKN1A,MDM2,TP53,TP73,WNT1" "signal transduction in response to DNA damage"
"156" "ACVRL1,CXCL13,EGF,ENG,ERBB2,HTATIP2,IL6,PDGFRB" "angiogenesis"
"157" "IGF1,STAT5A,STAT5B" "multicellular organism growth,regulation of multicellular organism growth"
"158" "IGF1,PDGFB,PDGFRB" "muscle cell migration,regulation of smooth muscle cell migration,smooth muscle cell migration"
"159" "AKT1,EXT2,GSK3B,IGF1,INS,PTEN" "cellular carbohydrate metabolic process"
"160" "CDK7,CDKN1A,DBC1,EIF4G2,MDM2,MYC,PTEN,TP53,WNT1" "negative regulation of cell cycle"
"161" "EGF,IGF1,INS,PDGFB,PDGFRB,PTEN,STAG1,TGFA" "M phase of mitotic cell cycle,mitosis,nuclear division,organelle fission"
"162" "AKT1,CDKN1A,ENG,PTEN,SFN,TP73,XDH" "negative regulation of phosphorylation"
"163" "GSK3B,MDM2,TP53,TP73" "p53 binding"
"164" "AKT1,ALDH9A1,BCAN,FASN,IGF1,INS,PTGES,STAT5A,STAT5B" "monocarboxylic acid metabolic process"
"165" "CD3G,KIT,PIK3CA,PIK3R1,PTEN,RELA" "immune response-regulating cell surface receptor signaling pathway"
"166" "DAG1,PTEN,XDH" "negative regulation of protein kinase B signaling cascade"
"167" "EGFR,ERBB2,FES,GSK3B,LHX1,MAP2K2,MAPK1,MAPK3,ST8SIA2" "axon guidance"
"168" "LHX1,MYC,PDGFB,PDGFRB" "regulation of kidney development"
"169" "CXCL13,IL6,PDGFB,PDGFRA,PDGFRB" "regulation of chemotaxis"
"170" "CASP9,EGFR,MDM2,MYC,WNT1" "regulation of response to DNA damage stimulus"
"171" "CASP9,CDKN1A,PDCD6,SFN,TOPORS,TP53,TP73" "execution phase of apoptosis"
"172" "CD3G,CD8B,ENG,ERBB2,IL6,IL6ST" "receptor complex"
"173" "CDKN1A,EGF,MAP2K2,PIK3R1,SFN" "kinase regulator activity"
"174" "CXCL13,ERBB2,HTATIP2,IL6,PDGFB,XDH" "regulation of vasculature development"
"175" "MAP2K2,MAPK1,MAPK3" "early endosome to late endosome transport"
"176" "AKT1,EGFR,INS" "nitric oxide biosynthetic process,positive regulation of nitric oxide biosynthetic process,regulation of nitric oxide biosynthetic process"
"177" "DAG1,FES,MAP2K2,MAPK1,MAPK3" "adherens junction,cell-substrate adherens junction,cell-substrate junction,focal adhesion"
"178" "AKT1,CDK7,CDKN1A,EGFR,MDM2,PTEN,TP53" "G1/S transition of mitotic cell cycle"
"179" "MYC,PDGFB,PDGFRA,PDGFRB" "metanephros development"
"180" "CD3G,PIK3CA,PIK3R1,PTEN,RELA" "antigen receptor-mediated signaling pathway,immune response-activating cell surface receptor signaling pathway,T cell receptor signaling pathway"
"181" "FOXO1,IL6,WNT1" "negative regulation of fat cell differentiation"
"182" "ACVRL1,CXCL13,FES,GSK3B,INS,PTEN,TP53,WNT1" "regulation of cellular component biogenesis"
"183" "ACVRL1,AKT1,CXCL13,PDGFB,PIK3CA" "endothelial cell migration"
"184" "ACVRL1,ENG,IL6ST,KIT" "cytokine binding"
"185" "AKT1,FASN,GSK3B,IGF1,INS,MYC" "energy reserve metabolic process"
"186" "IFNB1,IL6,IL6ST,MAP2K2,MAPK1,MAPK3,RELA" "positive regulation of defense response"
"187" "ACVRL1,AKT1,CDKN1A,EI24,ERBB2,INS,TP53" "regulation of cell growth"
"188" "CD27,EGF,EGFR,IL6" "positive regulation of protein import into nucleus"
"189" "IL6,IL6ST,KIT" "positive regulation of tyrosine phosphorylation of Stat3 protein,regulation of tyrosine phosphorylation of Stat3 protein,tyrosine phosphorylation of Stat3 protein"
"190" "ABCC4,ANXA7,EGF,IGF1,INS,PDGFB" "secretory granule"
"191" "EGF,PDGFB,TGFA" "positive regulation of protein tyrosine kinase activity"
"192" "CDKN1A,ENG,TP53,WNT1" "aging,cell aging"
"193" "EGF,IL6,PGF,TGFA" "growth factor activity"
"194" "ATP6V1B1,EGFR,EXT2,IGF1,IL6,IL6ST" "ossification"
"195" "CDKN1A,IGF1,MAP2K2,MAPK1,MAPK3,TP53" "Ras protein signal transduction"
"196" "KIT,MAP2K2,MAPK1,MAPK3,TGFA" "activation of MAPK activity"
"197" "CXCL13,EGF,WNT1" "receptor activator activity,receptor regulator activity"
"198" "FES,IL6,KIT" "myeloid leukocyte mediated immunity"
"199" "ACVRL1,ENG,PDGFB,XDH" "endothelial cell proliferation,regulation of endothelial cell proliferation"
"200" "IFNB1,IGF1,IL6,IL6ST,TNFSF18" "lymphocyte proliferation,mononuclear cell proliferation"
"201" "ACVRL1,PTEN,WNT1" "negative regulation of cell-substrate adhesion"
"202" "AKT1,IGF1,OPRD1" "protein import into nucleus, translocation"
"203" "ENG,ERBB2,NCOA6,PDGFB,PDGFRA,PDGFRB,PTEN" "heart development"
"204" "EGFR,MAPK1,MAPK3,TNFRSF1B,WNT1" "membrane raft"
"205" "AKT1,EGF,INS,PDGFB,PDGFRB" "regulation of transmembrane transport"
"206" "AKT1,IGF1,IL6,MYC,TP53,TP73" "cell-type specific apoptotic process"
"207" "IGF1,IL6,IL6ST,TNFSF18" "regulation of T cell proliferation,T cell proliferation"
"208" "CD27,FES,IFNB1,IL6,KIT" "leukocyte mediated immunity"
"209" "CDKN1A,MYC,TP53,TP73" "response to ionizing radiation"
"210" "EGFR,KIT,PDGFRA,PDGFRB" "positive regulation of phospholipase activity,positive regulation of phospholipase C activity,regulation of phospholipase C activity"
"211" "CXCL13,IL6,PDGFB,PDGFRB" "positive regulation of behavior,positive regulation of chemotaxis"
"212" "GSK3B,MDM2,PTEN,TNFRSF1B" "positive regulation of protein catabolic process"
"213" "CD8B,FES,IFNB1,IL6,INS,MYB" "regulation of immune effector process"
"214" "BNIP3L,CD8B,IFNB1,IL6,RELA" "defense response to virus"
"215" "MAPK3,MYB,TP53" "positive regulation of histone modification"
"216" "AKT1,IGF1,TP53" "regulation of release of cytochrome c from mitochondria"
"217" "LHX1,PDGFB,PDGFRA,PDGFRB" "nephron development"
"218" "AKT1,ENG,PTEN,SFN,TP73,XDH" "negative regulation of protein phosphorylation"
"219" "ACVRL1,GSK3B,PTEN,WNT1" "regulation of cell-substrate adhesion"
"220" "BNIP3L,CD27,CD70,HTATIP2,IFNB1,MAPK1,PTEN,TP53" "positive regulation of apoptotic process,positive regulation of programmed cell death"
"221" "ACVRL1,ENG,XDH" "endothelial cell differentiation"
"222" "ANXA7,PDCD6,TSG101" "calcium-dependent protein binding"
"223" "ACVRL1,IGF1,PTEN,WNT1" "developmental maturation"
"224" "ACVRL1,AKT1,CXCL13,PDGFB" "regulation of endothelial cell migration"
"225" "CDKN1A,MDM2,MYC,PTEN,TP53,WNT1" "negative regulation of cell cycle process"
"226" "CTNND1,GSK3B,MCC,MLLT3" "negative regulation of canonical Wnt receptor signaling pathway"
"227" "AKT1,CD3G,PIK3CA,PIK3R1" "lymphocyte costimulation,T cell costimulation"
"228" "MAP2K2,MAPK1,MAPK3,RELA" "MyD88-independent toll-like receptor signaling pathway,toll-like receptor 1 signaling pathway,toll-like receptor 2 signaling pathway,toll-like receptor 3 signaling pathway,TRIF-dependent toll-like receptor signaling pathway"
"229" "IGF1,IL6,IL6ST" "positive regulation of osteoblast differentiation"
"230" "CDK7,ERBB2,MAPK3" "transcription from RNA polymerase I promoter"
"231" "CXCL13,IL6,IL6ST,PDGFB,PDGFRB" "positive regulation of response to external stimulus"
"232" "CDKN1A,EGF,MAP2K2" "protein kinase activator activity"
"233" "ACVRL1,AKT1,PDGFB" "regulation of blood vessel endothelial cell migration"
"234" "LHX1,MYC,PDGFB,PDGFRA,PDGFRB" "kidney development"
"235" "CD27,IFNB1,KIT,MYB,WNT1" "lymphocyte differentiation"
"236" "CDK7,FOXO1,NCOA6,RELA,TP53,TP73" "transcription factor complex"
"237" "CDKN1A,EGF,MAP2K2,SFN" "protein kinase regulator activity"
"238" "PDGFB,PDGFRB,PIK3CA,PIK3R1,PTEN" "phosphatidylinositol metabolic process"
"239" "KIT,LHX1,PDGFRA" "development of primary female sexual characteristics,female sex differentiation"
"240" "ACVRL1,ENG,PDGFRB" "artery development"

******** TSA modules --genes and pathways

"1" "CASP8,CD38,CHUK,IKBKB,LCK,MALT1,MAP2K1,MAP2K2,MAPK1,MAPK3,NCKAP1L,NFKB1,NFKBIA,PIK3CA,PIK3CB,PIK3R1,PIK3R2,RELA,TRB@" "activation of immune response,immune response-activating signal transduction,immune response-regulating signaling pathway"
"2" "ADAM17,AKT1,BAD,BRAF,CHUK,IKBKB,MAP2K1,MAP2K2,MAPK1,MAPK3,NFKB1,NFKBIA,PIK3CA,PIK3CB,PIK3R1,PIK3R2,RAF1,RELA" "nerve growth factor receptor signaling pathway"
"3" "CD38,CHUK,IKBKB,LCK,MALT1,NCKAP1L,NFKB1,NFKBIA,PIK3CA,PIK3CB,PIK3R1,PIK3R2,RELA,TRB@" "antigen receptor-mediated signaling pathway,immune response-activating cell surface receptor signaling pathway,immune response-regulating cell surface receptor signaling pathway"
"4" "ADRB2,ALK,BRAF,CXCR4,EGFR,MALT1,MAP2K1,MAP2K2,MAPK1,MAPK3,PIK3CB,RAF1,RIPK3,TGFA,TNFSF15,TRAF2,VEGFA" "activation of protein kinase activity"
"5" "ADAM17,AKT1,ALK,BLM,BMP7,CDKN2B,CXCR4,EGFR,MALT1,MAP2K1,MAP2K2,MAPK1,MAPK3,PIK3CB,PIK3CG,TGFA,TNFSF15,TRAF2,VEGFA" "regulation of protein serine/threonine kinase activity"
"6" "ADAM17,AKT1,ALK,CXCR4,EGFR,MALT1,MAP2K1,MAP2K2,MAPK1,MAPK3,PIK3CB,PIK3CG,TGFA,TNFSF15,TRAF2,VEGFA" "positive regulation of protein serine/threonine kinase activity"
"7" "CHUK,IKBKB,LCK,MALT1,NFKB1,NFKBIA,PIK3CA,PIK3CB,PIK3R1,PIK3R2,RELA,TRB@" "T cell receptor signaling pathway"
"8" "ADRB2,ALK,BRAF,CXCR4,EGFR,GPR183,MAP2K1,MAP2K2,MAPK1,MAPK3,PIK3CB,PIK3CG,ST5,TGFA,TRAF2,VEGFA" "positive regulation of MAPK cascade"
"9" "ADAM17,AKT1,BAD,CHUK,EGFR,MAP2K1,MAP2K2,MAPK1,MAPK3,PIK3CA,PIK3R1,RAF1,TGFA" "epidermal growth factor receptor signaling pathway,ERBB signaling pathway"
"10" "AKT1,BAD,BRAF,CHUK,FGF20,MAP2K1,MAP2K2,MAPK1,MAPK3,PIK3CA,PIK3R1,RAF1" "cellular response to fibroblast growth factor stimulus,fibroblast growth factor receptor signaling pathway,response to fibroblast growth factor stimulus"
"11" "ALK,CXCR4,EGFR,MAP2K1,MAP2K2,MAPK1,MAPK3,PIK3CB,PIK3CG,TGFA,TRAF2,VEGFA" "positive regulation of MAP kinase activity"
"12" "ADAM17,AKT1,CD38,GPR183,INHA,LCK,LCP1,MALT1,NCKAP1L,PIK3CA,PIK3CG,PIK3R1,PIK3R2,RAG1,TRAF2,TRB@" "lymphocyte activation"
"13" "ABCC4,AKT1,GNA13,HGF,LCK,MAPK1,MAPK3,PIK3CA,PIK3CB,PIK3CG,PIK3R1,PIK3R2,RAF1,VEGFA" "platelet activation"
"14" "AKT1,FGF20,IGF1R,MAP2K1,MAP2K2,MAPK1,MAPK3,PIK3CA,PIK3CB,PIK3R1,PIK3R2,RAF1" "cellular response to insulin stimulus,insulin receptor signaling pathway,response to insulin stimulus"
"15" "ALK,BMP7,CXCR4,EGFR,MAP2K1,MAP2K2,MAPK1,MAPK3,PIK3CB,PIK3CG,TGFA,TRAF2,VEGFA" "regulation of MAP kinase activity"
"16" "AKT1,ALK,BRAF,CHUK,DYRK1A,EGFR,IKBKB,MAP2K1,MAP2K2,MAPK1,MAPK3,MARK3,RAF1,RIPK3,WNK2" "protein serine/threonine kinase activity"
"17" "AKT1,ALK,CFLAR,CHUK,IKBKB,MALT1,NFKB1,NFKBIA,RELA,RIPK3,TRAF2,VEGFA" "positive regulation of sequence-specific DNA binding transcription factor activity"
"18" "CHUK,IKBKB,MAP2K1,MAP2K2,MAPK1,MAPK3,NFKB1,NFKBIA,RELA" "MyD88-dependent toll-like receptor signaling pathway,MyD88-independent toll-like receptor signaling pathway,toll-like receptor 1 signaling pathway,toll-like receptor 2 signaling pathway,toll-like receptor 3 signaling pathway,toll-like receptor 4 signaling pathway,toll-like receptor signaling pathway,Toll signaling pathway,TRIF-dependent toll-like receptor signaling pathway"
"19" "ALK,CFLAR,CHUK,IKBKB,MALT1,NFKB1,NFKBIA,RELA,RIPK3,TRAF2" "positive regulation of NF-kappaB transcription factor activity"
"20" "ADAM17,AKT1,BMP7,FGF20,IGF1R,LHCGR,MAP2K1,MAP2K2,MAPK1,MAPK3,PIK3CA,PIK3CB,PIK3R1,PIK3R2,RAF1" "cellular response to hormone stimulus"
"21" "AKT1,BAD,CASP8,CD38,CFLAR,FADD,HGF,HTT,PDCD6,RIPK3,TP53,TRAF2" "apoptotic signaling pathway,regulation of execution phase of apoptosis"
"22" "ADAM17,AKT1,LCK,LCP1,MALT1,NCKAP1L,PIK3CA,PIK3CG,PIK3R1,PIK3R2,RAG1,TRAF2,TRB@" "T cell activation"
"23" "AKT1,BAD,CHUK,HGF,IGF1R,PIK3CA,PIK3CB,PIK3CG,PIK3R1,PIK3R2" "inositol lipid-mediated signaling,phosphatidylinositol-mediated signaling"
"24" "ADAM17,AKT1,FGF20,IGF1R,MAP2K1,MAP2K2,MAPK1,MAPK3,PIK3CA,PIK3CB,PIK3R1,PIK3R2,RAF1" "cellular response to peptide,cellular response to peptide hormone stimulus,response to peptide,response to peptide hormone stimulus"
"25" "ADAM17,AKT1,BAD,FGF20,IGF1R,MAP2K1,MAP2K2,MAPK1,MAPK3,PIK3CA,PIK3CB,PIK3R1,PIK3R2,RAF1" "cellular response to organic nitrogen"
"26" "BRAF,EGFR,MAP2K1,MAP2K2,MAPK1,MAPK3,RAF1" "activation of MAPKK activity"
"27" "AKT1,CD38,GPR183,LCK,MALT1,NCKAP1L,PIK3CA,PIK3R1,PIK3R2,TRAF2,TRB@" "positive regulation of cell activation,positive regulation of leukocyte activation,positive regulation of lymphocyte activation"
"28" "AKT1,CD38,GPR183,INHA,LCK,MALT1,NCKAP1L,PIK3CA,PIK3R1,PIK3R2,TRAF2,TRB@" "regulation of cell activation,regulation of leukocyte activation,regulation of lymphocyte activation"
"29" "ADAM17,CHUK,FADD,IKBKB,INHA,MALT1,NCKAP1L,NFKB1,NFKBIA,RELA,RIPK3,TAX1BP1,TRAF2,UBA7" "regulation of cytokine production"
"30" "CASP8,CHUK,IKBKB,MAP2K1,MAP2K2,MAPK1,MAPK3,NFKB1,NFKBIA,RELA" "activation of innate immune response,innate immune response-activating signal transduction,pattern recognition receptor signaling pathway,positive regulation of defense response,positive regulation of innate immune response"
"31" "AKT1,BAD,CFLAR,FADD,HGF,HTT,TP53,TRAF2" "regulation of apoptotic signaling pathway"
"32" "CHUK,IKBKB,NFKB1,NFKBIA,RELA,RIPK3,TAX1BP1,UBA7" "regulation of type I interferon production,type I interferon production"
"33" "AKT1,BAD,CASP8,FADD,HGF,LCK,RAF1,TNFSF15,TRAF2,VEGFA" "regulation of cysteine-type endopeptidase activity,regulation of cysteine-type endopeptidase activity involved in apoptotic process"
"34" "ADAM17,CHUK,FADD,IKBKB,MALT1,NFKB1,NFKBIA,RELA,RIPK3,TRAF2" "positive regulation of cytokine production"
"35" "CHUK,IKBKB,NFKB1,NFKBIA,RELA,RIPK3" "positive regulation of type I interferon production"
"36" "CASP8,CHUK,FADD,IKBKB,MAP2K1,MAP2K2,MAPK1,MAPK3,NFKB1,NFKBIA,RELA" "regulation of innate immune response"
"37" "AKT1,LCK,MALT1,NCKAP1L,PIK3CA,PIK3R1,PIK3R2,TRAF2,TRB@" "positive regulation of T cell activation,regulation of T cell activation"
"38" "BMP7,CASP10,CASP8,CFLAR,CHUK,FADD,IKBKB,MALT1,NFKBIA,RELA" "I-kappaB kinase/NF-kappaB cascade,regulation of I-kappaB kinase/NF-kappaB cascade"
"39" "BAD,CASP8,CFLAR,FADD,HTT,TRAF2" "extrinsic apoptotic signaling pathway"
"40" "ALK,CXCR4,MAP2K1,MAP2K2,MAPK1,MAPK3,PIK3CB,TGFA" "activation of MAPK activity"
"41" "AKT1,BAD,CASP8,FADD,HGF,LCK,RAF1,SPINK1,TNFSF15,TRAF2,VEGFA" "regulation of endopeptidase activity,regulation of peptidase activity"
"42" "BMP7,DYRK1A,EGFR,HGF,IGF1R,MAP2K1,MAP2K2,MAPK1,MAPK3,TRAF2,VEGFA" "regulation of cellular response to stress"
"43" "BRAF,GPR183,MAP2K2,MAPK1,MAPK3,ROS1,ST5,WNK2" "ERK1 and ERK2 cascade"
"44" "AKT1,ALK,DYRK1A,EGFR,IGF1R,MAP2K2,MAPK3,VEGFA,WNK2" "protein autophosphorylation"
"45" "BMP7,EGFR,HTT,LCP1,MAP2K1,MAP2K2,MAPK1,MAPK3,NFKBIA,RAB23" "regulation of intracellular transport"
"46" "PIK3CA,PIK3CB,PIK3CG,PIK3R2" "phosphatidylinositol 3-kinase activity"
"47" "ADAM17,CXCR4,LCK,NCKAP1L,PIK3CA,PIK3CB,PIK3CG,PIK3R1,PIK3R2,VEGFA" "leukocyte migration"
"48" "CASP10,CASP8,CFLAR,CHUK,FADD,IKBKB,MALT1,RELA" "positive regulation of I-kappaB kinase/NF-kappaB cascade"
"49" "BAD,CASP8,CDKN2B,FADD,MAPK3,NFKB1,RAB23,TP53" "cellular response to external stimulus"
"50" "CALCR,IGF1R,LHCGR,PIK3R1,SCGB2A1" "hormone binding"
"51" "ALK,DYRK1A,EGFR,IGF1R,LCK,PDGFRL,ROS1" "protein tyrosine kinase activity"
"52" "HTT,MAP2K1,MAP2K2,MAPK1,MAPK3" "Golgi organization,late endosome"
"53" "AKT1,LCK,PIK3CA,PIK3R1,PIK3R2,TRB@" "lymphocyte costimulation,T cell costimulation"
"54" "ALK,MALT1,TNFSF15,TRAF2" "NIK/NF-kappaB cascade"
"55" "MAP2K1,MAP2K2,MAPK1,MAPK3" "early endosome to late endosome transport"
"56" "ADAM17,DYRK1A,EGFR,HGF,MAPK3,TGFA,TP53,VEGFA" "peptidyl-tyrosine modification,peptidyl-tyrosine phosphorylation"
"57" "BAD,CASP8,FADD,MAPK3,NFKB1" "cellular response to mechanical stimulus,response to mechanical stimulus"
"58" "ADAM17,GPR183,INHA,NCKAP1L,RAG1" "B cell differentiation"
"59" "IGF1R,MAP2K1,MAP2K2,MAPK1,MAPK3,TRAF2,VEGFA" "regulation of stress-activated MAPK cascade,regulation of stress-activated protein kinase signaling cascade"
"60" "ADRB2,CALCR,FOLR1,MAPK1,MAPK3,PIK3CB,VEGFA" "receptor-mediated endocytosis"
"61" "BAD,CASP8,FADD,MAPK3,NFKB1,TP53,TRPM1" "cellular response to abiotic stimulus"
"62" "BAD,CASP8,FADD,LCK,TNFSF15,TRAF2" "activation of cysteine-type endopeptidase activity,activation of cysteine-type endopeptidase activity involved in apoptotic process,positive regulation of cysteine-type endopeptidase activity,positive regulation of cysteine-type endopeptidase activity involved in apoptotic process,positive regulation of endopeptidase activity,positive regulation of peptidase activity"
"63" "CASP8,CFLAR,FADD,FAP,TP53" "protease binding"
"64" "FGF12,IGF1R,MAP2K1,MAP2K2,MAPK1,MAPK3,TRAF2,VEGFA" "stress-activated MAPK cascade,stress-activated protein kinase signaling cascade"
"65" "CDKN2B,MALT1,MAP2K1,MAP2K2,NCKAP1L,PIK3R1" "kinase regulator activity"
"66" "CFLAR,FADD,HTT,TRAF2" "regulation of extrinsic apoptotic signaling pathway"
"67" "BRAF,GPR183,MAPK3,ROS1,ST5,WNK2" "regulation of ERK1 and ERK2 cascade"
"68" "AKT1,BAD,HGF,TP53" "apoptotic mitochondrial changes,regulation of mitochondrion organization,regulation of release of cytochrome c from mitochondria,release of cytochrome c from mitochondria"
"69" "EGFR,MAPK1,MAPK3,PIK3R1,ROS1,TP53" "phosphatase binding"
"70" "ADAM17,AKT1,EGFR" "positive regulation of cyclin-dependent protein kinase activity,positive regulation of G1/S transition of mitotic cell cycle"
"71" "ADAM17,AKT1,BLM,CDKN2B,EGFR" "regulation of cyclin-dependent protein serine/threonine kinase activity"
"72" "ADRB2,CALCR,LHCGR,RAF1" "positive regulation of adenylate cyclase activity,positive regulation of cAMP biosynthetic process,positive regulation of cAMP metabolic process,positive regulation of cyclase activity,positive regulation of cyclic nucleotide biosynthetic process,positive regulation of cyclic nucleotide metabolic process,positive regulation of lyase activity,positive regulation of nucleotide biosynthetic process,positive regulation of nucleotide metabolic process,positive regulation of purine nucleotide biosynthetic process,positive regulation of purine nucleotide metabolic process,regulation of adenylate cyclase activity,regulation of cAMP biosynthetic process,regulation of cyclase activity,regulation of lyase activity"
"73" "ADAM17,CD38,GPR183,INHA,NCKAP1L,RAG1" "B cell activation"
"74" "ADAM17,CASP8,GPR183,INHA,LCK,NCKAP1L,RAG1,VEGFA" "leukocyte differentiation"
"75" "CASP8,CHUK,IKBKB,RELA" "cytoplasmic pattern recognition receptor signaling pathway,nucleotide-binding domain, leucine rich repeat containing receptor signaling pathway,nucleotide-binding oligomerization domain containing signaling pathway"
"76" "MAP2K1,MAP2K2,MAPK1,MAPK3,NCKAP1L,PIK3CB,VEGFA" "regulation of vesicle-mediated transport"
"77" "GNA13,MAP2K1,MAP2K2,MAPK1,MAPK3,RAF1,TP53" "Ras protein signal transduction"
"78" "ADAM17,MAPK1,MAPK3,PIK3R1" "cellular response to growth hormone stimulus,growth hormone receptor signaling pathway,response to growth hormone stimulus"
"79" "CHUK,IKBKB,TRAF2" "CD40 receptor complex"
"80" "AKT1,BRAF,MAP2K2,MAPK1,RAF1,VEGFA" "peptidyl-serine modification,peptidyl-serine phosphorylation"
"81" "HGF,IGF1R,PIK3CB,PIK3CG,PIK3R1" "phosphatidylinositol 3-kinase cascade"
"82" "AGFG1,AKT1,BMP7,CBLB,EGFR,HTT,MALT1,NFKBIA,RAB23" "nuclear transport,nucleocytoplasmic transport"
"83" "ADAM17,AKT1,INHA,NCKAP1L,VEGFA" "homeostasis of number of cells"
"84" "ADAM17,FADD,GPR183,LCK,LCP1,MALT1,PIK3CG,RELA,TRAF2" "immune effector process"
"85" "BRAF,GNA13,MAP2K1,MAP2K2,MAPK1,MAPK3,PIK3R2,RAF1,TP53" "small GTPase mediated signal transduction"
"86" "MAP2K1,MAP2K2,TGFA" "MAP kinase kinase activity,protein serine/threonine/tyrosine kinase activity"
"87" "BRAF,MAPK1,MAPK3" "response to epidermal growth factor stimulus"
"88" "MALT1,MAP2K1,MAP2K2,NCKAP1L" "kinase activator activity"
"89" "MALT1,TNFSF15,TRAF2" "activation of NF-kappaB-inducing kinase activity,regulation of NIK/NF-kappaB cascade"
"90" "ADAM17,BAD,BMP7,CXCR4,TP53,VEGFA" "response to decreased oxygen levels,response to hypoxia,response to oxygen levels"
"91" "ADAM17,NFKB1,RELA" "membrane protein intracellular domain proteolysis"
"92" "DYRK1A,TP53,VEGFA" "regulation of protein deacetylation"
"93" "BAD,CASP10,FADD,INHA,LCK,MAPK1,RIPK3,TP53,WWOX" "positive regulation of programmed cell death"
"94" "CALCR,IGF1R,PIK3R1" "peptide hormone binding"
"95" "AKT1,BRAF,RAF1,VEGFA" "positive regulation of peptidyl-serine phosphorylation,regulation of peptidyl-serine phosphorylation"
"96" "ADAM17,AKT1,EGFR,HGF,IGF1R,NCKAP1L,VEGFA" "positive regulation of cell migration,positive regulation of cell motility,positive regulation of cellular component movement,positive regulation of locomotion"
"97" "ADAM17,GPR183,INHA,LCK,NCKAP1L,RAG1" "lymphocyte differentiation"
"98" "AKT1,EGFR,ERCC6,RELA,TP53" "response to UV"
"99" "AKT1,EGFR,ERCC6,RELA,TP53,TRPM1" "response to light stimulus"
"100" "AKT1,BMP7,EGFR,HTT,LCP1,NFKBIA,PIK3R1,RAB23" "regulation of establishment of protein localization,regulation of protein localization"
"101" "CASP8,INHA,VEGFA" "macrophage differentiation"
"102" "ADRB2,CALCR,FOLR1,MAPK1,MAPK3,NCKAP1L,PIK3CB,VEGFA" "endocytosis"
"103" "BMP7,EGFR,HTT,LCP1,NFKBIA,RAB23" "regulation of intracellular protein transport"
"104" "ADAM17,EGFR,HGF,TGFA,TP53,VEGFA" "regulation of peptidyl-tyrosine phosphorylation"
"105" "ADAM17,CXCR4,HGF,NCKAP1L,PIK3CG,VEGFA" "cell chemotaxis"
"106" "BAD,CASP8,CD38,FADD,PDCD6,RIPK3,TP53" "execution phase of apoptosis"
"107" "BAD,CDKN2B,EGFR,MCC,TGFA,VEGFA" "epithelial cell proliferation,regulation of epithelial cell proliferation"
"108" "ADAM17,NAPSA,NFKB1,RELA" "membrane protein proteolysis"
"109" "AKT1,BLM,EGFR,ERCC6,RELA,TP53,TRPM1" "response to radiation"
"110" "ADAM17,AKT1,EGFR,GML,RAD17,TP53" "regulation of interphase of mitotic cell cycle"
"111" "CHUK,GNA13,IKBKB,MAP2K2,TRAF2" "internal side of plasma membrane"
"112" "CD38,GPR183,INHA,NCKAP1L" "regulation of B cell activation"
"113" "ACTC1,AKT1,BLM,ERCC6,MAP2K2,MAPK3,TP53,WNK2" "adenyl nucleotide binding,adenyl ribonucleotide binding,ATP binding"
"114" "ADAM17,MAP2K1,MAP2K2,MAPK1,MAPK3" "adherens junction,anchoring junction,cell-substrate adherens junction,cell-substrate junction,focal adhesion"
"115" "AKT1,HGF,RAF1,VEGFA" "negative regulation of cysteine-type endopeptidase activity,negative regulation of cysteine-type endopeptidase activity involved in apoptotic process"
"116" "ADAM17,AKT1,BMP7,EGFR,GML,RAD17,TGFA,TP53" "regulation of cell cycle process,regulation of mitotic cell cycle"
"117" "ADAM17,AKT1,BLM,CDKN2B,EGFR,GML,RAD17,TP53" "interphase,interphase of mitotic cell cycle"
"118" "ALK,EGFR,IGF1R,PDGFRL" "transmembrane receptor protein kinase activity,transmembrane receptor protein tyrosine kinase activity"
"119" "AKT1,FAP,PIK3CA,S100A2,VEGFA" "endothelial cell migration"
"120" "CD38,GPR183,NCKAP1L" "positive regulation of B cell activation,positive regulation of B cell proliferation,regulation of B cell proliferation"
"121" "ADAM17,FADD,LIFR,PIK3R1,TRAF2,VEGFA" "cytokine receptor binding"
"122" "PIK3CA,PIK3CB,PIK3CG,PIK3R1,PIK3R2" "phosphatidylinositol biosynthetic process,phosphatidylinositol metabolic process"
"123" "CALCR,IGF1R,NFKBIA,PIK3R1,TRB@" "amide binding,peptide binding"
"124" "ADAM17,AKT1,EGFR,GML,TP53" "regulation of G1/S transition of mitotic cell cycle"
"125" "AKT1,IGF1R,PIK3R1" "insulin-like growth factor receptor signaling pathway"
"126" "HGF,INHA,TGFA,VEGFA" "growth factor activity"
"127" "BAD,CASP10,INHA,LCK,MAPK1,WWOX" "induction of apoptosis,induction of programmed cell death"
"128" "AKT1,HGF,NCKAP1L,RAF1,SPINK1,TP53,VEGFA" "negative regulation of hydrolase activity"
"129" "ADAM17,HGF,TGFA,TP53,VEGFA" "positive regulation of peptidyl-tyrosine phosphorylation"
"130" "AKT1,BMP7,CBLB,EGFR,NFKBIA,RAB23" "nuclear import,protein import,protein import into nucleus,protein localization to nucleus,protein targeting to nucleus"
"131" "ADAM17,AKT1,EGFR,GML,TGFA,TP53" "positive regulation of cell cycle process"
"132" "ADAM17,CXCR4,NCKAP1L,PIK3CG,VEGFA" "leukocyte chemotaxis"
"133" "ADAM17,EGFR,LCK,MAPK1,MAPK3" "membrane raft"
"134" "EGFR,PIK3R1,ROS1,TP53" "protein phosphatase binding"
"135" "ADAM17,MAPK1,MAPK3" "JAK-STAT cascade involved in growth hormone signaling pathway"
"136" "ADAM17,CD38,LCK,NCKAP1L,TP53" "response to drug"
"137" "PIK3R1,PIK3R2,TP53" "receptor tyrosine kinase binding"
"138" "BAD,CASP10,FADD,INHA,LCK,MAPK1,TP53,WWOX" "positive regulation of apoptotic process"
"139" "ADAM17,ADAMTS6,CASP8,CTSL2,FAP,MALT1,NAPSA,USP4" "peptidase activity, acting on L-amino acid peptides"
"140" "ADRB2,LHCGR,RAF1" "activation of adenylate cyclase activity"
"141" "BMP7,NFKBIA,RAB23" "negative regulation of transcription factor import into nucleus"
"142" "ADAM17,AKT1,EGFR,HGF,IGF1R,MCC,NCKAP1L,VEGFA" "regulation of cell migration"
"143" "BAD,BMP7,TP53,VEGFA" "cellular response to decreased oxygen levels,cellular response to hypoxia,cellular response to oxygen levels"
"144" "ADAM17,ERCC6,GNA13,IGF1R,NCKAP1L,PIK3R1" "protein complex binding"
"145" "AKT1,HGF,RAF1,SPINK1,VEGFA" "negative regulation of endopeptidase activity,negative regulation of peptidase activity"
"146" "ALK,EGFR,MAPK3" "receptor signaling protein serine/threonine kinase activity"
"147" "ADRB2,CALCR,GNA13,LHCGR,SSTR2" "G-protein coupled receptor signaling pathway, coupled to cyclic nucleotide second messenger"
"148" "BMP7,EGFR,HTT,NFKBIA,RAB23" "regulation of nucleocytoplasmic transport"
"149" "AKT1,BMP7,CBFA2T2,CFLAR,FAP,HGF,RAF1" "negative regulation of cellular component organization"
"150" "FADD,TP53,TRAF2" "positive regulation of apoptotic signaling pathway"
"151" "BRAF,GPR183,MAPK3,ST5" "positive regulation of ERK1 and ERK2 cascade"
"152" "BMP7,CASP8,IGF1R,NFKBIA,WNK2" "negative regulation of intracellular protein kinase cascade"
"153" "BLM,IGF1R,MALT1,RIPK3,TP53,TRAF2" "protein oligomerization"
"154" "MAP2K1,MAP2K2,NCKAP1L" "protein kinase activator activity"
"155" "CDKN2B,MAP2K1,MAP2K2,NCKAP1L" "protein kinase regulator activity"
"156" "AKT1,BMP7,INHA,NFKB1,NFKBIA,RAB23" "negative regulation of transport"
"157" "MAPK3,NFKB1,RELA" "cellular response to interleukin-1"
"158" "ADRB2,MAP2K1,MAP2K2,MAPK1,MAPK3" "endosomal transport"
"159" "AKT1,BAD,LHCGR,NFKB1" "regulation of carbohydrate metabolic process"
"160" "AKT1,LHCGR,NFKB1" "positive regulation of carbohydrate metabolic process"
"161" "BMP7,PIK3CB,PIK3CG" "homotypic cell-cell adhesion"

******** DAC_TSA modules --genes and pathways

"1" "ADAM17,FADD,IFNA1,IFNB1,IL10,IL12A,IL12B,IL2,IL4,IL6,IL8,TNF,TNFSF4,VEGFA" "cytokine receptor binding"
"2" "ADAM17,AXL,CHUK,FADD,IFNB1,IFNG,IKBKB,IL10,IL12A,IL12B,IL2,IL4,IL6,NFKB1,RELA,TNF,TNFSF4" "regulation of cytokine production"
"3" "ADAM17,CHUK,FADD,IFNG,IKBKB,IL12A,IL12B,IL2,IL4,IL6,NFKB1,RELA,TNF,TNFSF4" "positive regulation of cytokine production"
"4" "CASP8,CHUK,IFNB1,IKBKB,IL12A,IL12B,IL2,IL6,MAPK9,NFKB1,RELA,TNF,TNFSF4" "positive regulation of defense response"
"5" "CASP10,CASP8,CHUK,FADD,FASLG,IKBKB,IL10,IL12B,RELA,S100A4,TNF,TNFRSF10B" "I-kappaB kinase/NF-kappaB cascade,regulation of I-kappaB kinase/NF-kappaB cascade"
"6" "ADAM17,CBLC,IL10,IL12A,IL12B,IL2,IL4,IL6,VEGFA" "growth factor receptor binding"
"7" "ADAM17,AXL,CASP8,IFNB1,IFNG,IL10,IL12B,IL2,IL4,TNF,TNFSF4,VEGFA" "leukocyte differentiation"
"8" "CASP8,CHUK,FADD,IFNA1,IFNB1,IFNG,IKBKB,IL12A,IL12B,MAPK9,NFKB1,RELA" "regulation of innate immune response"
"9" "CASP10,CASP8,CHUK,FADD,FASLG,IKBKB,RELA,S100A4,TNF,TNFRSF10B" "positive regulation of I-kappaB kinase/NF-kappaB cascade"
"10" "CD38,IFNB1,IL10,IL12A,IL12B,IL2,IL4,IL6,TNFSF4" "leukocyte proliferation,lymphocyte proliferation,mononuclear cell proliferation"
"11" "CHUK,FADD,IFNB1,IFNG,IKBKB,IL12A,IL12B,IL6,RELA,TNF,TNFSF4" "response to virus"
"12" "ADAM17,AXL,IFNB1,IFNG,IL10,IL12A,IL12B,TNF,TNFSF4" "negative regulation of cytokine production"
"13" "AKT1,AXL,CD38,IFNB1,IL10,IL12A,IL12B,IL2,IL4,IL6,TNFSF4" "regulation of cell activation,regulation of leukocyte activation,regulation of lymphocyte activation"
"14" "ADAM17,AKT1,AXL,IFNG,IL10,IL12A,IL12B,IL2,IL6,TNF" "cell-type specific apoptotic process"
"15" "ADAM17,CBLC,IFNG,IL12A,IL12B,IL2,IL5,IL6,VEGFA" "peptidyl-tyrosine modification,peptidyl-tyrosine phosphorylation,regulation of peptidyl-tyrosine phosphorylation"
"16" "CD38,IL10,IL12A,IL12B,IL2,IL4,IL6,TNFSF4" "regulation of leukocyte proliferation,regulation of lymphocyte proliferation,regulation of mononuclear cell proliferation"
"17" "IL10,IL12A,IL12B,IL2,IL4,IL6,VEGFA" "growth factor activity"
"18" "ADAM17,AKT1,AXL,CD38,IFNB1,IL10,IL12A,IL12B,IL2,IL4,IL6,TNFSF4" "lymphocyte activation"
"19" "ADAM17,AXL,IL10,IL12A,IL6,IL8,TNF,TNFSF4" "response to lipid,response to molecule of bacterial origin"
"20" "CD38,IL12A,IL12B,IL2,IL4,IL6,TNFSF4" "positive regulation of leukocyte proliferation,positive regulation of lymphocyte proliferation,positive regulation of mononuclear cell proliferation"
"21" "ADAM17,CD38,IFNB1,IL10,IL2,IL4,IL6,TNFSF4" "B cell activation"
"22" "ADAM17,IFNG,IL12A,IL12B,IL2,IL5,IL6,VEGFA" "positive regulation of peptidyl-tyrosine phosphorylation"
"23" "AKT1,CASP8,FADD,FAS,FASLG,IFNB1,TNF,TNFRSF10B,VEGFA" "regulation of cysteine-type endopeptidase activity,regulation of cysteine-type endopeptidase activity involved in apoptotic process,regulation of endopeptidase activity,regulation of peptidase activity"
"24" "IFNG,IL12A,IL12B,IL2,TNFSF4" "interleukin-17 production,regulation of interleukin-17 production"
"25" "ADAM17,IFNB1,IL10,IL12A,IL12B,IL4,IL6,TNFSF4" "leukocyte mediated immunity"
"26" "ADAM17,AXL,IL10,IL12A,IL12B,IL6,IL8,TNF,TNFSF4" "response to bacterium"
"27" "CHUK,IKBKB,IL10,IL12B,IL2,IL6,IL8,NFKB1,RELA,TNF,TNFSF4" "inflammatory response"
"28" "ADAM17,FADD,IFNB1,IL10,IL12A,IL12B,IL4,IL6,RELA,TNF,TNFSF4" "immune effector process"
"29" "AKT1,AXL,CD38,IL12A,IL12B,IL2,IL4,IL6,TNFSF4" "positive regulation of cell activation,positive regulation of leukocyte activation,positive regulation of lymphocyte activation"
"30" "AKT1,IFNB1,IFNG,IL6,TNF,VEGFA" "peptidyl-serine modification,peptidyl-serine phosphorylation,positive regulation of peptidyl-serine phosphorylation,regulation of peptidyl-serine phosphorylation"
"31" "CASP8,CHUK,IFNB1,IKBKB,IL12A,IL12B,MAPK9,NFKB1,RELA" "positive regulation of innate immune response"
"32" "AKT1,CHUK,IKBKB,IL10,IL6,NFKB1,RELA,TNF,VEGFA" "positive regulation of sequence-specific DNA binding transcription factor activity"
"33" "IFNB1,IL10,IL4,IL6,TNF,TNFSF4" "production of molecular mediator of immune response,regulation of production of molecular mediator of immune response"
"34" "IL10,IL12A,IL12B,IL2,IL6,TNF,VEGFA" "cytokine activity"
"35" "ADAM17,AKT1,IFNB1,IL10,IL12A,IL12B,IL2,IL4,IL6,TNFSF4" "T cell activation"
"36" "AKT1,IFNB1,IL10,IL12A,IL12B,IL2,IL4,IL6,TNFSF4" "regulation of T cell activation"
"37" "ADAM17,IL12B,IL2,IL6,IL8,TNF,TNFSF4,VEGFA" "positive regulation of response to external stimulus"
"38" "IFNB1,IL10,IL12A,IL12B,IL4,TNFSF4" "lymphocyte mediated immunity,regulation of adaptive immune response,regulation of adaptive immune response based on somatic recombination of immune receptors built from immunoglobulin superfamily domains,regulation of leukocyte mediated immunity,regulation of lymphocyte mediated immunity"
"39" "ADAM17,IFNG,IL10,NFKB1,RELA,TNF" "membrane protein proteolysis"
"40" "ADAM17,AXL,IFNB1,IFNG,IL10,IL12A,IL12B,IL6,TNF,TNFSF4" "negative regulation of multicellular organismal process"
"41" "ADAM17,AXL,IFNB1,IL10,IL12B,IL2,IL4,TNFSF4" "lymphocyte differentiation"
"42" "CASP8,FADD,FAS,FASLG,IFNB1,TNF,TNFRSF10B" "activation of cysteine-type endopeptidase activity,activation of cysteine-type endopeptidase activity involved in apoptotic process,positive regulation of cysteine-type endopeptidase activity,positive regulation of cysteine-type endopeptidase activity involved in apoptotic process,positive regulation of endopeptidase activity,positive regulation of peptidase activity"
"43" "CD38,IL10,IL2,IL4,IL6,TNFSF4" "regulation of B cell activation"
"44" "AXL,IFNB1,IL12A,IL12B,IL2" "natural killer cell activation"
"45" "ADAM17,AXL,IL10,IL12A,IL8,TNF,TNFSF4" "response to lipopolysaccharide"
"46" "ADAM17,IFNB1,IL10,IL12A,IL12B,IL4,TNFSF4" "adaptive immune response,adaptive immune response based on somatic recombination of immune receptors built from immunoglobulin superfamily domains"
"47" "CD38,IL2,IL4,IL6,TNFSF4" "positive regulation of B cell activation"
"48" "IL10,IL12B,IL2,IL4,IL6,TNFSF4" "regulation of T cell proliferation,T cell proliferation"
"49" "AC130454.2,AKT1,CBLB,IFNG,IL10,IL12B,IL6,TNF" "nuclear import,nuclear transport,nucleocytoplasmic transport,protein import,protein import into nucleus,protein localization to nucleus,protein targeting to nucleus"
"50" "IFNB1,IFNG,IL12A,IL12B,IL2,IL6" "regulation of JAK-STAT cascade"
"51" "CASP10,FADD,FAS,FASLG,IFNB1,IFNG,IL10,IL12A,IL12B,TNF" "positive regulation of apoptotic process,positive regulation of programmed cell death"
"52" "IFNB1,IL12A,IL12B,IL4,TNFSF4" "T cell mediated immunity"
"53" "IFNB1,IL10,IL12A,IL12B,IL4,IL6,TNF,TNFSF4" "regulation of immune effector process"
"54" "IL10,IL4,IL6,TNFSF4" "immunoglobulin production,regulation of immunoglobulin production"
"55" "FADD,FAS,FASLG,TNF" "necrotic cell death"
"56" "CD38,IFNB1,IL10,IL2,IL4" "B cell proliferation"
"57" "IFNG,IL12A,IL12B,IL6,TNF" "muscle cell proliferation,regulation of smooth muscle cell proliferation,smooth muscle cell proliferation"
"58" "IFNB1,IL10,IL4,TNF,TNFSF4" "cytokine production involved in immune response"
"59" "IFNG,IL12A,IL12B,IL2,IL6" "positive regulation of JAK-STAT cascade,positive regulation of tyrosine phosphorylation of STAT protein,regulation of tyrosine phosphorylation of STAT protein,tyrosine phosphorylation of STAT protein"
"60" "IFNB1,IL10,IL4,TNFSF4" "type 2 immune response"
"61" "IL12B,IL2,IL4,IL6,TNFSF4" "positive regulation of T cell proliferation"
"62" "CASP8,FADD,FAS,NFKB1,TNFRSF10B" "cellular response to abiotic stimulus,cellular response to mechanical stimulus,response to mechanical stimulus"
"63" "AKT1,IL12A,IL12B,IL2,IL4,IL6,TNFSF4" "positive regulation of T cell activation"
"64" "ADAM17,IFNB1,IL12B,IL2,IL4,TNFSF4" "T cell differentiation"
"65" "CASP8,IFNG,IL12B,IL4,TNF,VEGFA" "myeloid leukocyte differentiation"
"66" "IL12B,IL2,IL6,TNF,TNFSF4" "positive regulation of inflammatory response"
"67" "ADAM17,IL12B,IL2,IL6,IL8,RELA,TNF,TNFSF4,VEGFA" "regulation of response to external stimulus"
"68" "ADAM17,IFNG,IL12A,IL12B,IL2,IL6" "JAK-STAT cascade"
"69" "ADAM17,IL6,IL8,TNF,VEGFA" "positive regulation of leukocyte migration,regulation of leukocyte migration"
"70" "CASP8,IFNG,IL12B,IL4,TNF" "regulation of myeloid cell differentiation,regulation of myeloid leukocyte differentiation"
"71" "CASP8,CDKN2B,IFNG,IL12B,IL4,TNF,VEGFA" "myeloid cell differentiation"
"72" "AXL,IL10,IL8,TNF,TNFSF4" "cellular response to biotic stimulus,cellular response to lipid,cellular response to lipopolysaccharide,cellular response to molecule of bacterial origin"
"73" "CASP8,IFNG,IL12B,TNF" "positive regulation of myeloid cell differentiation,positive regulation of myeloid leukocyte differentiation"
"74" "AXL,IFNB1,IL12B,IL4,TNFSF4" "regulation of lymphocyte differentiation"
"75" "IFNB1,IL12A,IL12B,TNFSF4" "regulation of T cell mediated immunity"
"76" "IFNG,IL12B,IL4,TNF" "osteoclast differentiation,regulation of osteoclast differentiation"
"77" "CASP8,CHUK,IKBKB,RELA" "cytoplasmic pattern recognition receptor signaling pathway,nucleotide-binding domain, leucine rich repeat containing receptor signaling pathway,nucleotide-binding oligomerization domain containing signaling pathway"
"78" "CD38,IL10,IL2,IL4" "regulation of B cell proliferation"
"79" "AKT1,CASP8,CD38,FADD,FASLG,TNF,TNFRSF10B" "apoptotic signaling pathway,regulation of execution phase of apoptosis"
"80" "IFNB1,IL10,TNF,TNFSF4" "regulation of cytokine production involved in immune response"
"81" "CHUK,IKBKB,MAPK9,NFKB1,RELA" "MyD88-dependent toll-like receptor signaling pathway,MyD88-independent toll-like receptor signaling pathway,toll-like receptor 1 signaling pathway,toll-like receptor 2 signaling pathway,toll-like receptor 3 signaling pathway,toll-like receptor 4 signaling pathway,toll-like receptor signaling pathway,Toll signaling pathway,TRIF-dependent toll-like receptor signaling pathway"
"82" "CHUK,IKBKB,IL10,NFKB1,RELA" "regulation of type I interferon production,type I interferon production"
"83" "IL12A,IL12B,RELA" "response to UV-B"
"84" "IFNG,IL12B,TNF" "positive regulation of osteoclast differentiation"
"85" "IL10,IL12B,IL4,IL6,TNF" "cytokine biosynthetic process,cytokine metabolic process"
"86" "CDKN2B,FOXM1,GML,IFNG,IL12A,IL12B,IL8" "cell cycle arrest,negative regulation of cell cycle"
"87" "IL12B,IL2,IL6,RELA,TNF,TNFSF4" "regulation of inflammatory response"
"88" "ADAM17,IFNG,IL10,TNF" "membrane protein ectodomain proteolysis"
"89" "CASP8,CHUK,IKBKB,MAPK9,NFKB1,RELA" "activation of innate immune response,innate immune response-activating signal transduction,pattern recognition receptor signaling pathway"
"90" "AXL,IL12B,IL4,TNFSF4" "positive regulation of lymphocyte differentiation"
"91" "IFNG,NFKB1,TNF" "fat-soluble vitamin biosynthetic process,fat-soluble vitamin metabolic process,regulation of steroid biosynthetic process,regulation of steroid metabolic process,vitamin biosynthetic process,vitamin D metabolic process"
"92" "ADAM17,BIN2,IL10,IL6,IL8,VEGFA" "cell chemotaxis"
"93" "AC130454.2,IL10,IL12B,IL6,TNF,TNFSF4" "positive regulation of protein transport,regulation of protein transport"
"94" "CHUK,IKBKB,NFKB1,RELA" "positive regulation of type I interferon production,T cell receptor signaling pathway"
"95" "CASP8,CDKN2B,FADD,FAS,NFKB1,TNFRSF10B" "cellular response to external stimulus"
"96" "FAS,FASLG,TNF" "regulation of necrotic cell death"
"97" "FADD,TNF,TNFRSF10B" "extrinsic apoptotic signaling pathway via death domain receptors"
"98" "AXL,FADD,IFNA1,IFNB1,IFNG" "regulation of cytokine-mediated signaling pathway,regulation of response to cytokine stimulus"
"99" "IFNG,IL12A,IL12B" "cell killing,muscle cell apoptotic process,negative regulation of smooth muscle cell proliferation,positive regulation of cell killing,regulation of cell killing,regulation of muscle cell apoptotic process"
"100" "CASP8,FADD,TNF,TNFRSF10B" "extrinsic apoptotic signaling pathway"
"101" "IL10,IL4,TNFSF4" "B cell activation involved in immune response,B cell mediated immunity,immunoglobulin mediated immune response,immunoglobulin production involved in immunoglobulin mediated immune response,isotype switching,regulation of B cell mediated immunity,regulation of immunoglobulin mediated immune response,somatic cell DNA recombination,somatic diversification of immune receptors,somatic diversification of immune receptors via germline recombination within a single locus,somatic diversification of immunoglobulins,somatic diversification of immunoglobulins involved in immune response,somatic recombination of immunoglobulin gene segments,somatic recombination of immunoglobulin genes involved in immune response"
"102" "ADAM17,IL6,TNF,TNFSF4" "chemokine production"
"103" "AKT1,AXL,IL10,IL2" "leukocyte apoptotic process"
"104" "AKT1,IFNG,NFKB1,TNF" "regulation of lipid biosynthetic process,regulation of monooxygenase activity,regulation of oxidoreductase activity"
"105" "AKT1,CASP8,FADD,IFNG,IL10,TNF" "regulation of proteolysis"
"106" "AXL,IL12A,IL12B,TNFSF4" "interferon-gamma production,regulation of interferon-gamma production"
"107" "ADAM17,COL1A2,IL10,IL6,IL8,TNF,VEGFA" "leukocyte migration"
"108" "IFNB1,IL4,TNFSF4" "T cell cytokine production"
"109" "ADAM17,NFKB1,RELA" "membrane protein intracellular domain proteolysis"
"110" "CASP8,CD38,CHUK,IKBKB,MAPK9,NFKB1,RELA" "activation of immune response,immune response-activating signal transduction,immune response-regulating signaling pathway"
"111" "ADAM17,IL6,IL8,VEGFA" "positive regulation of behavior,positive regulation of chemotaxis,positive regulation of leukocyte chemotaxis,regulation of behavior,regulation of chemotaxis,regulation of leukocyte chemotaxis"
"112" "IL10,IL6,TNF" "response to corticosteroid stimulus,response to glucocorticoid stimulus"
"113" "AKT1,IFNG,TNF" "nitric oxide biosynthetic process,nitric oxide metabolic process,positive regulation of lipid biosynthetic process,positive regulation of monooxygenase activity,positive regulation of nitric oxide biosynthetic process,positive regulation of oxidoreductase activity,protein import into nucleus, translocation,regulation of nitric oxide biosynthetic process"
"114" "CHUK,IKBKB,NFKB1,RELA,TNF" "positive regulation of NF-kappaB transcription factor activity"
"115" "AC130454.2,AKT1,IL10,IL12B,IL6,TNF,TNFSF4" "regulation of establishment of protein localization,regulation of protein localization"
"116" "IFNB1,IL12B,IL4,TNFSF4" "regulation of T cell differentiation"
"117" "IFNG,IL10,TNF" "regulation of membrane protein ectodomain proteolysis"
"118" "IL10,IL6,TNF,TNFSF4" "interleukin-6 production,positive regulation of protein secretion,positive regulation of secretion,protein secretion,regulation of interleukin-6 production,regulation of protein secretion"
"119" "AC130454.2,IL10,IL12B,IL6,TNF" "regulation of intracellular protein transport,regulation of intracellular transport,regulation of nucleocytoplasmic transport,regulation of protein import into nucleus,regulation of protein localization to nucleus"
"120" "ADAM17,IL10,IL6,IL8,VEGFA" "leukocyte chemotaxis"
"121" "IL10,IL12B,IL4,TNFSF4" "cell activation involved in immune response,leukocyte activation involved in immune response,lymphocyte activation involved in immune response"
"122" "IFNG,IL12B,TNFSF4" "interleukin-12 production,positive regulation of interleukin-12 production,regulation of interleukin-12 production"
"123" "IL12A,IL12B,TNFSF4" "alpha-beta T cell activation,positive regulation of adaptive immune response,positive regulation of adaptive immune response based on somatic recombination of immune receptors built from immunoglobulin superfamily domains,positive regulation of alpha-beta T cell activation,positive regulation of interferon-gamma production,positive regulation of leukocyte mediated immunity,positive regulation of lymphocyte mediated immunity,positive regulation of T cell mediated immunity,regulation of alpha-beta T cell activation"
"124" "ADAM17,AKT1,IL6,IL8,TNF,VEGFA" "positive regulation of cell migration,positive regulation of cell motility,positive regulation of cellular component movement,positive regulation of locomotion,regulation of cell migration"
"125" "AC130454.2,IL12B,IL6,TNF" "positive regulation of intracellular protein transport,positive regulation of intracellular transport,positive regulation of nucleocytoplasmic transport,positive regulation of protein import into nucleus"
"126" "FADD,IFNB1,IL12B,IL6,RELA" "defense response to virus"
"127" "CD38,IL2,IL4" "positive regulation of B cell proliferation"
"128" "IL12A,IL12B,IL4,TNFSF4" "positive regulation of immune effector process"
"129" "CD38,CHUK,IKBKB,NFKB1,RELA" "antigen receptor-mediated signaling pathway,immune response-activating cell surface receptor signaling pathway,immune response-regulating cell surface receptor signaling pathway"
"130" "CASP8,CD38,FADD,FASLG,TNF,TNFRSF10B" "execution phase of apoptosis"
"131" "FADD,TNF,TNFSF4" "tumor necrosis factor receptor superfamily binding"
"132" "ADAM17,AKT1,CBLC,CDKN2B,TNF,TNFRSF10B,VEGFA" "regulation of protein serine/threonine kinase activity"
"133" "ADAM17,IL6,TNF" "positive regulation of chemokine production,regulation of chemokine production"
"134" "CASP8,FADD,IFNG,TNF" "positive regulation of proteolysis"
"135" "IL10,IL12B,IL6,TNF" "regulation of cytokine biosynthetic process"
"136" "ADAM17,AKT1,IL6,VEGFA" "homeostasis of number of cells"
"137" "AKT1,IL10,IL2" "lymphocyte apoptotic process"
"138" "IL10,IL12B,TNF" "NF-kappaB import into nucleus,regulation of NF-kappaB import into nucleus,regulation of transcription factor import into nucleus,transcription factor import into nucleus"
"139" "CASP8,IL8,RELA,TNF" "response to tumor necrosis factor"
"140" "IL12A,IL12B,TNF,VEGFA" "positive regulation of cell adhesion"
"141" "ADAM17,AKT1,CHUK,IKBKB,NFKB1,RELA" "nerve growth factor receptor signaling pathway"
"142" "IL12B,IL4,TNFSF4" "positive regulation of T cell differentiation"
"143" "AKT1,IL12A,IL12B,RELA" "response to light stimulus,response to UV"
"144" "IFNB1,IL10,TNFSF4" "negative regulation of cell activation,negative regulation of leukocyte activation,negative regulation of lymphocyte activation,negative regulation of T cell activation"
"145" "ACTC1,ADAM17,COL1A2,IFNG,TNF,VEGFA" "tissue morphogenesis"
"146" "FADD,IFNA1,IFNB1" "regulation of type I interferon-mediated signaling pathway"
"147" "IL6,NFKB1,TNF" "lipid storage,regulation of lipid storage"
"148" "CASP10,FAS,FASLG,IFNB1,TNF" "induction of apoptosis,induction of programmed cell death"
"149" "IL8,NFKB1,RELA" "cellular response to interleukin-1,response to interleukin-1"
"150" "AXL,BIN2,FOLR1,HFE,IL8,VEGFA" "endocytosis"
"151" "AXL,IL10,IL2" "regulation of leukocyte apoptotic process"
"152" "IL10,IL8,TNF,VEGFA" "receptor metabolic process"
"153" "IFNB1,IFNG,IL4,IL6,TNF,TNFSF4" "negative regulation of cell differentiation"
"154" "ADAM17,FADD,TNF" "interleukin-8 production,regulation of interleukin-8 production"
"155" "ADAM17,AKT1,TNF,TNFRSF10B,VEGFA" "positive regulation of protein serine/threonine kinase activity"
"156" "DPAGT1,IFNG,NFKB1,TNF" "alcohol biosynthetic process,organic hydroxy compound biosynthetic process"
"157" "ADAM17,IL10,IL4" "B cell differentiation"
"158" "AKT1,IL6,TNF" "regulation of fat cell differentiation"
"159" "CHUK,IKBKB" "CD40 receptor complex,I-kappaB phosphorylation,IkappaB kinase complex"
"160" "IL10,IL2" "B cell apoptotic process"
"161" "ADAM17,AKT1" "positive regulation of cyclin-dependent protein kinase activity,positive regulation of G1/S transition of mitotic cell cycle"
"162" "IL4,TNFSF4" "interleukin-13 production"
"163" "IL12B,TNFSF4" "positive regulation of interleukin-10 production,regulation of T-helper 1 type immune response,regulation of T-helper cell differentiation"
"164" "IL12A,IL12B" "immune response to tumor cell,positive regulation of leukocyte mediated cytotoxicity,positive regulation of T cell mediated cytotoxicity,regulation of natural killer cell mediated cytotoxicity,regulation of natural killer cell mediated immunity,regulation of T cell mediated cytotoxicity,response to tumor cell,T cell mediated cytotoxicity"
"165" "STMN2,TNF" "positive regulation of protein complex disassembly"
"166" "IL12A,IL12B,IL8,TNF,VEGFA" "regulation of cell adhesion"
"167" "IFNB1,IL8,TNF" "regulation of viral genome replication,viral genome replication"
"168" "IFNB1,IFNG,IL12B,IL8,TNF" "regulation of multi-organism process"
"169" "CASP8,FADD,TNF" "protease binding"
"170" "AC130454.2,IFNG" "positive regulation of phosphatase activity"
"171" "AXL,TNFSF4" "negative regulation of interferon-gamma production"
"172" "IFNG,IL12B" "regulation of tyrosine phosphorylation of Stat1 protein,tyrosine phosphorylation of Stat1 protein"
"173" "IL12B,IL2" "activated T cell proliferation,positive regulation of activated T cell proliferation,positive regulation of interleukin-17 production,positive regulation of tissue remodeling,positive regulation of tyrosine phosphorylation of Stat5 protein,regulation of activated T cell proliferation,regulation of tyrosine phosphorylation of Stat5 protein,tyrosine phosphorylation of Stat5 protein"
"174" "ADAM17,IL6" "neutrophil mediated immunity"
"175" "AKT1,NFKB1,TNF" "negative regulation of lipid metabolic process"
"176" "CASP8,CHUK,FHL2,IKBKB,RELA" "intracellular receptor mediated signaling pathway"
"177" "IFNB1,TNFSF4" "negative regulation of lymphocyte differentiation,negative regulation of T cell differentiation,regulation of T cell cytokine production,regulation of type 2 immune response"
"178" "COL1A2,FASLG,FOXM1,IL6,IL8,VEGFA" "blood vessel development"
"179" "FOLR1,HFE,IL8,VEGFA" "receptor-mediated endocytosis"
"180" "ADAM17,FAS,PLOD2,VEGFA" "response to oxygen levels"
"181" "AXL,FADD" "positive regulation of cytokine-mediated signaling pathway,positive regulation of response to cytokine stimulus"
"182" "IFNG,TNF" "positive regulation of membrane protein ectodomain proteolysis,positive regulation of steroid metabolic process"
"183" "IL6,TNF" "negative regulation of lipid storage,positive regulation of acute inflammatory response"
"184" "CASP8,CBLC,FOXM1,IL10" "negative regulation of intracellular protein kinase cascade"
"185" "IL12A,IL6" "defense response to Gram-positive bacterium"
"186" "ADAM17,AKT1,IL2" "positive regulation of cell growth"
"187" "IL10,TNF" "negative regulation of interleukin-6 production"
"188" "MAPK9,NFKB1" "positive regulation of macrophage derived foam cell differentiation"
"189" "AKT1,TNF" "negative regulation of lipid catabolic process"
"190" "IL6,TNF,TNFSF4" "acute inflammatory response"
"191" "ADAM17,AKT1,CDKN2B" "regulation of cyclin-dependent protein serine/threonine kinase activity"
"192" "FADD,IFNG,IL12B" "tumor necrosis factor superfamily cytokine production"
"193" "AXL,IL4" "dendritic cell differentiation"
"194" "IL8,VEGFA" "positive regulation of positive chemotaxis,regulation of positive chemotaxis"
"195" "IL8,RELA,TNF" "cellular response to tumor necrosis factor"
"196" "IL5,STMN2,TNF,VEGFA" "regulation of protein complex assembly"
"197" "IL12A,IL12B,IL6" "defense response to bacterium"
"198" "DPAGT1,IFNG,IL4,NFKB1,TNF" "alcohol metabolic process"
"199" "ACTC1,COL1A2,FASLG" "extracellular membrane-bounded organelle,extracellular organelle,extracellular vesicular exosome"
"200" "IL12B,IL6" "defense response to Gram-negative bacterium"
"201" "AKT1,IL6" "leukocyte homeostasis"
"202" "CASP8,VEGFA" "macrophage differentiation"
"203" "ADAM17,CDKN2B" "positive regulation of transforming growth factor beta receptor signaling pathway"
"204" "IL12B,TNF" "positive regulation of NF-kappaB import into nucleus"
"205" "IL10,IL4,LIG3,TNFSF4" "DNA recombination"
"206" "CBFA2T2,STMN2" "negative regulation of neuron projection development"
"207" "IFNG,VEGFA" "positive regulation of mesenchymal cell proliferation"
