# Supplementary material for: Ensemble inference by integrative cancer networks
Source: Front Genet. 2014 Mar 31;5:59. doi: 10.3389/fgene.2014.00059 (PMC3978335; doi:10.3389/fgene.2014.00059)
Supplement: Supplementary file 1 [file DataSheet1.ZIP › Data Sheet/READMEfirst.txt]

#########################
#
# Instructions to read the Supplementary Material
# Paper: "Ensemble Inference by Integrative Cancer Networks"
#
#########################

1. Contents:

The Supplementary material contains four text files named:
* Search_parameters_GeneMANIA
* Interactions_integrated_network
* Integrated_network_analysis
* Module_markers

And one folder named "module examples", which contains the image files:
* module_DAC_4
* module_DAC_7
* module_DAC_11
* module_DAC_17
* module_DAC_28
* module_DAC_45
* module_DAC_52
* module_DAC_73
* module_DAC_81
* module_DAC_83
* module_TSA_12
* module_TSA_17
* module_TSA_21
* module_TSA_28
* module_TSA_29
* module_TSA_32
* module_TSA_33
* module_TSA_34
* module_TSA_36

This README file describes how to read each of the text files and how to understand the network images.

2. Search_parameters_GeneMANIA:

This file contains the parameters used in the GeneMANIA software that led to the integrative network used in this paper. This should allow the user to replicate our GeneMANIA computations.

The file is divided in three sections: One for the DAC treatment, one for the TSA treatment and one for the combined treatment, as explained in the paper. Each of these sections contains the following information:

* Organism: This is, Homo sapiens
* Genes: These are the differentially expressed genes after each treatment.
* Networks: These are the references to the co-expression, co-localization, genetic interaction, pathway, physical interaction and predicted interaction networks used by GeneMANIA.
* Network weighting: The method to weight the edges in the integrated network.
* Number of gene results: Number of added genes to the extended network.
* Version: GeneMANIA version.

3. Interactions_integrated_network:

This file contains each edge of the integrated network. This should allow the user to reproduce our network.

The file is divided in three sections: One for the DAC treatment, one for the TSA treatment and one for the combined treatment, as explained in the paper. Each of these sections contains an edge list with the following information:

* Gene1: First node of the edge.
* Gene2: Second node of the edge.
* Weight: GeneMANIA-assigned weight of the edge.
* Network group: Either co-expression, co-localization, genetic interaction, pathway, physical interaction or predicted interaction.
* Networks: References for that edge.

4. Integrated_network_analysis:

This file contains a graph theory description of the integrated network.

The file contains the following information:

* DAC network: Description of the igraph network, highlighting the number of nodes and edges.
* TSA network: Description of the igraph network, highlighting the number of nodes and edges.
* DAC_TSA network: Description of the igraph network, highlighting the number of nodes and edges.
* Edge Types per Network: Summary of the number of edges per network group (co-expression, etc) in each treatment (DAC, etc).
* Centrality DAC: Table ranking the genes in the network from the most central to the less central, according to three types of centralities: Degree (cols 1 and 2), betweenness centrality (cols 3 and 4), and PageRank centrality (cols 5 and 6).
* Centrality TSA: Table ranking the genes in the network from the most central to the less central, according to three types of centralities: Degree (cols 1 and 2), betweenness centrality (cols 3 and 4), and PageRank centrality (cols 5 and 6).
* Centrality DAC_TSA: Table ranking the genes in the network from the most central to the less central, according to three types of centralities: Degree (cols 1 and 2), betweenness centrality (cols 3 and 4), and PageRank centrality (cols 5 and 6).

5. Module_markers:

This file contains all the module markers generated from the integrated network.

The file is divided in three sections: One for the DAC treatment, one for the TSA treatment and one for the combined treatment, as explained in the paper. Each of these sections contains a table with the following information:

* ModuleID: An integer number describing the module.
* Genes: The genes belonging to the module.
* Pathways: The pathways or functional modules enriched in that group of genes.

6. Module examples:

This folder contains the 19 above-mentioned sample plots. The name of the file indicates the treatment that originated this module (DAC, etc), while the integer number corresponds to the above-mentioned ModuleID.

Genes are represented as green nodes, while edges use a color code depending on their network group, this is: Purple = Co-expression, Gray = Co-localization, Green = Genetic interaction, Blue = Pathway, Red = Physical interaction, and Yellow = Predicted interaction. Modules can have multiple edges between two nodes, indicating multiple types of information corroborating the evidence.

The title of each plot indicates the pathway or pathways enriched in such a module.
